# Supplementary material for: MERS-Mpro Predictor: A Machine Learning-Based Tool for Rapid Screening of Potential MERS-CoV Main Protease Inhibitors
Source: Int J Mol Sci. 2026 May 4;27(9):4107. doi: 10.3390/ijms27094107 (PMC13163357; doi:10.3390/ijms27094107)
Supplement: Supplementary file 1 [file ijms-27-04107-s001.zip]

Archive with 3 entries (3 files):
- table s1 y_scrambling_results.csv
- table s2 train_set.csv
- table s3 external_set.csv
