# Supplementary material for: MERS-Mpro Predictor: A Machine Learning-Based Tool for Rapid Screening of Potential MERS-CoV Main Protease Inhibitors
Source: Int J Mol Sci. 2026 May 4;27(9):4107. doi: 10.3390/ijms27094107 (PMC13163357; doi:10.3390/ijms27094107)
Supplement: Supplementary file 1 [file ijms-27-04107-s001.zip › table s1 y_scrambling_results.csv]

iteration	Accuracy	F1	ROC_AUC	PR_AUC
1	0.6086956521739131	0.6785714285714286	0.6003898635477583	0.7152925358524356
2	0.6521739130434783	0.7142857142857143	0.7251461988304093	0.8310074285067721
3	0.6739130434782609	0.7272727272727273	0.7446393762183235	0.8434254548163733
4	0.391304347826087	0.5483870967741936	0.3840155945419103	0.576469650158853
5	0.6521739130434783	0.7142857142857143	0.6998050682261209	0.765662219816716
6	0.6739130434782609	0.7272727272727273	0.7173489278752436	0.8295867382941435
7	0.5217391304347826	0.5925925925925926	0.557504873294347	0.7208003812397503
8	0.41304347826086957	0.5263157894736842	0.45029239766081874	0.6096707035954532
9	0.4782608695652174	0.5714285714285714	0.4288499025341131	0.5461913918738267
10	0.6956521739130435	0.7586206896551724	0.695906432748538	0.7993254230316371
11	0.41304347826086957	0.5263157894736842	0.35282651072124754	0.5212846704947054
12	0.5434782608695652	0.5714285714285714	0.48538011695906436	0.6090562666858619
13	0.41304347826086957	0.5423728813559322	0.4346978557504873	0.6593292106612787
14	0.6304347826086957	0.7017543859649122	0.631578947368421	0.7591140826933209
15	0.5217391304347826	0.576923076923077	0.48732943469785583	0.6842838320592285
16	0.5434782608695652	0.6557377049180328	0.50682261208577	0.6149504531525607
17	0.4782608695652174	0.6	0.46393762183235865	0.6000127145047283
18	0.5434782608695652	0.6037735849056604	0.5341130604288499	0.6155025077811747
19	0.5217391304347826	0.5599999999999999	0.5692007797270955	0.7093528492769734
20	0.5434782608695652	0.6557377049180328	0.45808966861598444	0.6350506048918465
21	0.34782608695652173	0.4444444444444444	0.2709551656920078	0.47030034007401283
22	0.5434782608695652	0.6440677966101694	0.3820662768031189	0.504421097119551
23	0.5217391304347826	0.6206896551724138	0.5808966861598441	0.7120858009425732
24	0.34782608695652173	0.5	0.2573099415204678	0.5256133783500521
25	0.5652173913043478	0.5833333333333334	0.4658869395711501	0.5720933197916127
26	0.30434782608695654	0.4074074074074074	0.20662768031189085	0.43872385659707164
27	0.6086956521739131	0.689655172413793	0.5906432748538012	0.6683396047636477
28	0.5	0.5964912280701755	0.5419103313840157	0.6993226363207987
29	0.45652173913043476	0.5762711864406779	0.4600389863547758	0.6287362009673234
30	0.43478260869565216	0.5666666666666667	0.4132553606237817	0.6458068720999472
31	0.32608695652173914	0.43636363636363634	0.3196881091617934	0.5091831143128442
32	0.5434782608695652	0.6037735849056604	0.5477582846003899	0.6754185018096002
33	0.43478260869565216	0.5517241379310345	0.52046783625731	0.6922416964895537
34	0.45652173913043476	0.5614035087719299	0.4035087719298246	0.5799905475677489
35	0.4782608695652174	0.6129032258064516	0.5009746588693957	0.6304197285781674
36	0.6086956521739131	0.6785714285714286	0.7309941520467836	0.8102614413493012
37	0.41304347826086957	0.49056603773584906	0.46393762183235865	0.6752976750746775
38	0.5652173913043478	0.6666666666666666	0.6588693957115009	0.7800671042039327
39	0.6086956521739131	0.6538461538461539	0.6842105263157895	0.8135279336204808
40	0.5	0.5818181818181818	0.5087719298245613	0.6685954235871752
41	0.3695652173913043	0.5396825396825397	0.33333333333333337	0.5456942399700406
42	0.5652173913043478	0.6296296296296297	0.5964912280701755	0.6749660825940595
43	0.6739130434782609	0.7368421052631577	0.7524366471734893	0.8625975073520433
44	0.4782608695652174	0.5555555555555556	0.4873294346978558	0.6227216751272707
45	0.45652173913043476	0.5614035087719299	0.48343079922027293	0.6616681890942018
46	0.4782608695652174	0.5555555555555556	0.571150097465887	0.7360396335785817
47	0.41304347826086957	0.5263157894736842	0.3937621832358675	0.5443923724138112
48	0.2608695652173913	0.34615384615384615	0.19883040935672516	0.44457509981164833
49	0.5434782608695652	0.631578947368421	0.5477582846003898	0.6475658109349594
50	0.6086956521739131	0.6666666666666666	0.621832358674464	0.7508526790964942
51	0.5217391304347826	0.6333333333333334	0.543859649122807	0.6586037735857861
52	0.4782608695652174	0.5862068965517241	0.3820662768031189	0.5456838786785961
53	0.32608695652173914	0.43636363636363634	0.19883040935672516	0.4367289446482559
54	0.41304347826086957	0.509090909090909	0.42884990253411304	0.6120228671647205
55	0.5	0.5964912280701755	0.4171539961013645	0.6419213222528588
56	0.45652173913043476	0.6031746031746033	0.4834307992202729	0.6863760223540158
57	0.5217391304347826	0.6206896551724138	0.5107212475633528	0.6898843916445709
58	0.5	0.6101694915254238	0.44249512670565305	0.5985033812266067
59	0.6086956521739131	0.6785714285714286	0.7095516569200779	0.82878762889591
60	0.5869565217391305	0.6885245901639345	0.5808966861598441	0.7129186060002792
61	0.30434782608695654	0.4074074074074074	0.27680311890838205	0.53792532345147
62	0.5869565217391305	0.6984126984126984	0.5185185185185186	0.6701152077174775
63	0.6086956521739131	0.689655172413793	0.6296296296296297	0.7620279966069274
64	0.5652173913043478	0.6666666666666666	0.5497076023391814	0.6808755215472304
65	0.5	0.5818181818181818	0.5380116959064327	0.6651295919372511
66	0.391304347826087	0.5172413793103449	0.3508771929824562	0.504515205490279
67	0.3695652173913043	0.5084745762711864	0.33528265107212474	0.5297114274286079
68	0.43478260869565216	0.5666666666666667	0.3879142300194932	0.5629482421469792
69	0.5217391304347826	0.6451612903225806	0.46783625730994155	0.6218476639214894
70	0.5	0.6101694915254238	0.38986354775828463	0.5109581775766858
71	0.391304347826087	0.5333333333333333	0.39961013645224175	0.5634354601117766
72	0.4782608695652174	0.5384615384615384	0.5263157894736842	0.7037317802469345
73	0.5434782608695652	0.6666666666666666	0.46783625730994155	0.6186379938692326
74	0.5217391304347826	0.6333333333333334	0.557504873294347	0.7297779853582196
75	0.45652173913043476	0.5901639344262295	0.45029239766081874	0.6163370509574122
76	0.5652173913043478	0.6774193548387097	0.6569200779727096	0.8074242068062742
77	0.4782608695652174	0.5384615384615384	0.5087719298245614	0.6299680437763134
78	0.5217391304347826	0.6451612903225806	0.46003898635477586	0.5893847640881529
79	0.5652173913043478	0.6666666666666666	0.5750487329434698	0.7022733843970903
80	0.43478260869565216	0.5517241379310345	0.50682261208577	0.6577332888682614
81	0.5434782608695652	0.6037735849056604	0.5653021442495126	0.7204857897065196
82	0.5217391304347826	0.6333333333333334	0.39181286549707606	0.551941096037166
83	0.3695652173913043	0.5245901639344261	0.16179337231968813	0.4226448110638851
84	0.4782608695652174	0.5862068965517241	0.45224171539961017	0.6561211182833269
85	0.5869565217391305	0.6885245901639345	0.4736842105263158	0.656918908671628
86	0.45652173913043476	0.46808510638297873	0.49122807017543857	0.6019059584289113
87	0.5869565217391305	0.6666666666666667	0.5458089668615985	0.7017119004435519
88	0.5	0.6229508196721312	0.4541910331384016	0.6086943414786257
89	0.4782608695652174	0.5384615384615384	0.5185185185185185	0.6888212314600892
90	0.5434782608695652	0.6557377049180328	0.6120857699805069	0.7134539454349182
91	0.5	0.4888888888888889	0.4892787524366472	0.6694055781736916
92	0.45652173913043476	0.5762711864406779	0.4463937621832359	0.6508648757353239
93	0.5434782608695652	0.6557377049180328	0.4990253411306043	0.6223950989233211
94	0.45652173913043476	0.5901639344262295	0.3352826510721248	0.5004458873519312
95	0.45652173913043476	0.5762711864406779	0.4288499025341131	0.5750382906758597
96	0.6304347826086957	0.711864406779661	0.6413255360623782	0.7302461033467349
97	0.5	0.5964912280701755	0.4230019493177388	0.5969119113022432
98	0.3695652173913043	0.4912280701754386	0.3079922027290448	0.5039778868728884
99	0.5434782608695652	0.631578947368421	0.5847953216374269	0.7320373349269298
100	0.5	0.5964912280701755	0.4171539961013645	0.5335460975679768
