# Supplementary material for: MERS-Mpro Predictor: A Machine Learning-Based Tool for Rapid Screening of Potential MERS-CoV Main Protease Inhibitors
Source: Int J Mol Sci. 2026 May 4;27(9):4107. doi: 10.3390/ijms27094107 (PMC13163357; doi:10.3390/ijms27094107)
Supplement: Supplementary file 1 [file ijms-27-04107-s001.zip › table s2 train_set.csv]

Molecule ChEMBL ID	Molecule Name	Molecule Max Phase	Molecular Weight	#RO5 Violations	AlogP	Compound Key	Smiles	Standard Type	Standard Relation	Standard Value	Standard Units	pChEMBL Value	Data Validity Comment	Comment	Uo Units	Ligand Efficiency BEI	Ligand Efficiency LE	Ligand Efficiency LLE	Ligand Efficiency SEI	Potential Duplicate	Assay ChEMBL ID	Assay Description	Assay Type	BAO Format ID	BAO Label	Assay Organism	Assay Tissue ChEMBL ID	Assay Tissue Name	Assay Cell Type	Assay Subcellular Fraction	Assay Parameters	Assay Variant Accession	Assay Variant Mutation	Target ChEMBL ID	Target Name	Target Organism	Target Type	Document ChEMBL ID	Source ID	Source Description	Document Journal	Document Year	Cell ChEMBL ID	Properties	Action Type	Standard Text Value	Value	Value_nM	Label
CHEMBL4779802			419.41	1.0	5.88	33	N#Cc1ccc(CNc2ccc3ncnc(Nc4ccc(C(F)(F)F)cc4)c3c2)cc1	IC50	=	4100.0	nM	5.39			UO_0000065					0.0	CHEMBL4669514	Antiviral activity against Middle East respiratory syndrome coronavirus MERS-CoV/KOR/KNIH/002_05_2015 infected in African green monkey Vero cells assessed as reduction in virus induced cytopathic effect after 24 hrs by immunofluorescence assay	F	BAO_0000218	organism-based format	Middle East respiratory syndrome-related coronavirus			Vero					CHEMBL4296578	Middle East respiratory syndrome-related coronavirus	Middle East respiratory syndrome-related coronavirus	ORGANISM	CHEMBL4665738	1.0	Scientific Literature	Bioorg Med Chem Lett	2020.0		TIME = 24.0 hr			4.1	4100.0	1
CHEMBL3810058							O=C1/C(=C\c2ccc(-c3ccccc3)o2)C(c2ccccc2)=NN1c1ccccc1	IC50	'>'	50000.0	nM																																						0
CHEMBL4554138			416.73	1.0	5.42	6d	CC(=O)c1c(Nc2ccc(F)cc2F)[nH]c2c(C(F)(F)F)cc(Cl)cc2c1=O	IC50	=	150.0	nM	6.82			UO_0000065					0.0	CHEMBL4315144	Antiviral activity against MERS-CoV KOR/KNIH/002_05_2015 infected in African green monkey Vero cells expressing viral spike protein by immunofluorescence assay	F	BAO_0000218	organism-based format	Middle East respiratory syndrome-related coronavirus			Vero					CHEMBL4296578	Middle East respiratory syndrome-related coronavirus	Middle East respiratory syndrome-related coronavirus	ORGANISM	CHEMBL4311996	1.0	Scientific Literature	Bioorg Med Chem Lett	2019.0	CHEMBL3307520				0.15	150.0	1
CHEMBL154580							C=CC(=O)c1ccc2ccccc2c1	Inhibition	'='	26.0	%																																						0
CHEMBL3137745			428.79	1.0	5.18	45	CCN(CC)Cc1cc(Nc2ccnc3cc(Cl)ccc23)ccc1O.Cl.Cl	EC50	=	2100.0	nM	5.68			UO_0000065					0.0	CHEMBL5234337	Antiviral activity against MERS-CoV/KOR/KNIH/002_05_2015 infected in human Huh-7 cells assessed as reduction in virus-induced cytopathic effect incubated for 3 days by CellTiter 96 aqueous one solution cell proliferation assay	F	BAO_0000218	organism-based format	Middle East respiratory syndrome-related coronavirus			Huh-7					CHEMBL4296578	Middle East respiratory syndrome-related coronavirus	Middle East respiratory syndrome-related coronavirus	ORGANISM	CHEMBL5233241	1.0	Scientific Literature	Eur J Med Chem	2020.0		TIME = 72.0 hr			2.1	2100.0	1
CHEMBL4452847			346.31	0.0	3.76	6n	CC(=O)c1c(NCc2ccc(F)cc2)[nH]c2c(F)cc(F)cc2c1=O	IC50	=	17600.0	nM	4.75			UO_0000065					0.0	CHEMBL4315144	Antiviral activity against MERS-CoV KOR/KNIH/002_05_2015 infected in African green monkey Vero cells expressing viral spike protein by immunofluorescence assay	F	BAO_0000218	organism-based format	Middle East respiratory syndrome-related coronavirus			Vero					CHEMBL4296578	Middle East respiratory syndrome-related coronavirus	Middle East respiratory syndrome-related coronavirus	ORGANISM	CHEMBL4311996	1.0	Scientific Literature	Bioorg Med Chem Lett	2019.0	CHEMBL3307520				17.6	17600.0	0
CHEMBL3809926							O=C(O)c1cccc(N2N=C(c3ccccc3)/C(=C/c3ccc(OCc4ccccc4)cc3)C2=O)c1	IC50	'='	9700.0	nM																																						1
CHEMBL4545243			444.79	1.0	6.06	6z	CC(C)C(=O)c1c(Nc2ccc(F)cc2F)[nH]c2c(C(F)(F)F)cc(Cl)cc2c1=O	IC50	=	130.0	nM	6.89			UO_0000065					0.0	CHEMBL4315144	Antiviral activity against MERS-CoV KOR/KNIH/002_05_2015 infected in African green monkey Vero cells expressing viral spike protein by immunofluorescence assay	F	BAO_0000218	organism-based format	Middle East respiratory syndrome-related coronavirus			Vero					CHEMBL4296578	Middle East respiratory syndrome-related coronavirus	Middle East respiratory syndrome-related coronavirus	ORGANISM	CHEMBL4311996	1.0	Scientific Literature	Bioorg Med Chem Lett	2019.0	CHEMBL3307520				0.13	130.0	1
CHEMBL555196	SILVESTROL		654.67	2.0	1.57	2	COC(=O)[C@H]1[C@@H](O)[C@@]2(O)c3c(OC)cc(O[C@@H]4O[C@@H]([C@H](O)CO)CO[C@H]4OC)cc3O[C@@]2(c2ccc(OC)cc2)[C@@H]1c1ccccc1	EC50	=	1.3	nM	8.89			UO_0000065					0.0	CHEMBL5235033	Antiviral activity against MERS-COV infected in human MRC5 cells incubated for 1 hr by crystal violet staining based plaque assay	F	BAO_0000218	organism-based format	Middle East respiratory syndrome-related coronavirus			MRC5					CHEMBL4296578	Middle East respiratory syndrome-related coronavirus	Middle East respiratory syndrome-related coronavirus	ORGANISM	CHEMBL5233256	1.0	Scientific Literature	Eur J Med Chem	2020.0		TIME = 1.0 hr			1.3	1.3	1
CHEMBL1908360	EVEROLIMUS	4.0	958.24	3.0	6.2	37	CO[C@H]1C[C@@H]2CC[C@@H](C)[C@@](O)(O2)C(=O)C(=O)N2CCCC[C@H]2C(=O)O[C@H]([C@H](C)C[C@@H]2CC[C@@H](OCCO)[C@H](OC)C2)CC(=O)[C@H](C)/C=C(\C)[C@@H](O)[C@@H](OC)C(=O)[C@H](C)C[C@H](C)/C=C/C=C/C=C/1C	ACTIVITY	=	59.0	%				UO_0000187					0.0	CHEMBL5131634	Antiviral activity against MERS-CoV infected in human Huh-7 cells at 10 uM relative to control	F	BAO_0000218	organism-based format	Middle East respiratory syndrome-related coronavirus			Huh-7					CHEMBL4296578	Middle East respiratory syndrome-related coronavirus	Middle East respiratory syndrome-related coronavirus	ORGANISM	CHEMBL5131375	1.0	Scientific Literature	J Med Chem	2022.0		Dose = 10.0 microM			59.0		1
CHEMBL1200930							COCCCOc1ccnc(C[S+]([O-])c2nc3ccccc3[n-]2)c1C.[Na+]	Inhibition	'='	46.0	%																																						0
CHEMBL3126388			744.43	2.0	1.19	50	CCCCCCCCCC(=O)N[C@@H](CCCNC(=N)N)C(=O)N[C@H](C(=O)N[C@@H](CCCCN)C(=O)N[C@@H](CCCNC(=N)N)C(=O)CCl)C(C)C	IC50	=	75000.0	nM	4.12			UO_0000065					0.0	CHEMBL5227047	Antiviral activity against wild type MERS-CoV infected in HEK293T/17 cells assessed as inhibition of viral replication by immunoblotting assay	F	BAO_0000218	organism-based format	Middle East respiratory syndrome-related coronavirus								CHEMBL4296578	Middle East respiratory syndrome-related coronavirus	Middle East respiratory syndrome-related coronavirus	ORGANISM	CHEMBL5226291	1.0	Scientific Literature	Eur J Med Chem	2021.0					75.0	75000.0	0
CHEMBL4787535			403.85	1.0	5.65	21	N#Cc1ccc(CNc2ccc3ncnc(Nc4ccc(F)c(Cl)c4)c3c2)cc1	IC50	=	4800.0	nM	5.32			UO_0000065					0.0	CHEMBL4669514	Antiviral activity against Middle East respiratory syndrome coronavirus MERS-CoV/KOR/KNIH/002_05_2015 infected in African green monkey Vero cells assessed as reduction in virus induced cytopathic effect after 24 hrs by immunofluorescence assay	F	BAO_0000218	organism-based format	Middle East respiratory syndrome-related coronavirus			Vero					CHEMBL4296578	Middle East respiratory syndrome-related coronavirus	Middle East respiratory syndrome-related coronavirus	ORGANISM	CHEMBL4665738	1.0	Scientific Literature	Bioorg Med Chem Lett	2020.0		TIME = 24.0 hr			4.8	4800.0	1
CHEMBL5395225			492.62	0.0	1.37	12	CC(C)[C@H](NC(=O)OC(C)(C)C)C(=O)N1C[C@@H]2CCC[C@@H]2[C@H]1C(=O)N[C@H](C=O)C[C@@H]1CCNC1=O	EC50	=	4200.0	nM	5.38			UO_0000065					0.0	CHEMBL5363162	Antiviral activity against MERS IP/COV/MERS/Hu/France/FRA2 infected in Vero E6-GFP cells assessed as reduction in viral cytopathic effect incubated for 4 days in presence of CP-100356 by fluorescence based assay	F	BAO_0000218	organism-based format	Middle East respiratory syndrome-related coronavirus			Vero E6					CHEMBL4296578	Middle East respiratory syndrome-related coronavirus	Middle East respiratory syndrome-related coronavirus	ORGANISM	CHEMBL5360575	1.0	Scientific Literature	Eur J Med Chem	2023.0		TIME = 96.0 hr			4.2	4200.0	1
CHEMBL3809053							O=C(O)c1cccc(N2N=C(c3ccccc3)/C(=C/c3ccc(-c4ccccc4)cc3)C2=O)c1	IC50	'='	10900.0	nM																																						0
CHEMBL1085	ACETOPHENAZINE	4.0	411.57	0.0	3.49	48	CC(=O)c1ccc2c(c1)N(CCCN1CCN(CCO)CC1)c1ccccc1S2	EC50	=	11200.0	nM	4.95			UO_0000065					0.0	CHEMBL5234337	Antiviral activity against MERS-CoV/KOR/KNIH/002_05_2015 infected in human Huh-7 cells assessed as reduction in virus-induced cytopathic effect incubated for 3 days by CellTiter 96 aqueous one solution cell proliferation assay	F	BAO_0000218	organism-based format	Middle East respiratory syndrome-related coronavirus			Huh-7					CHEMBL4296578	Middle East respiratory syndrome-related coronavirus	Middle East respiratory syndrome-related coronavirus	ORGANISM	CHEMBL5233241	1.0	Scientific Literature	Eur J Med Chem	2020.0		TIME = 72.0 hr			11.2	11200.0	0
CHEMBL518800							CC[C@H](CO)Nc1nc(NCc2ccc(-c3ccccn3)cc2)c2ncn(C(C)C)c2n1	Inhibition	'='	4.0	%																																						0
CHEMBL403183							Cc1ccc(S(=O)(=O)/C=C/C#N)cc1	Inhibition	'='	17.0	%																																						0
CHEMBL590799	CAMOSTAT	3.0	398.42	0.0	1.39	Camostat	CN(C)C(=O)COC(=O)Cc1ccc(OC(=O)c2ccc(NC(=N)N)cc2)cc1	EC50	=	5.0	nM	8.3			UO_0000065					0.0	CHEMBL5537223	Antiviral activity against MERS-CoV infected in human Calu-3 cells assessed as inhibition of viral growth by infection assay	F	BAO_0000218	organism-based format	Middle East respiratory syndrome-related coronavirus								CHEMBL4296578	Middle East respiratory syndrome-related coronavirus	Middle East respiratory syndrome-related coronavirus	ORGANISM	CHEMBL5537108	1.0	Scientific Literature	Eur J Med Chem	2023.0					5.0	5.0	1
CHEMBL5194912			437.58	0.0	2.7	8b	CCCC1CCC(OC(=O)N[C@@H](CC(C)C)C(=O)N[C@H](C=O)C[C@H]2CCNC2=O)CC1	EC50	=	50.0	nM	7.3			UO_0000065					0.0	CHEMBL5124406	Antiviral activity against MERS-CoV by cell based assay	F	BAO_0000218	organism-based format	Middle East respiratory syndrome-related coronavirus								CHEMBL4296578	Middle East respiratory syndrome-related coronavirus	Middle East respiratory syndrome-related coronavirus	ORGANISM	CHEMBL5120880	1.0	Scientific Literature	J Med Chem	2022.0					0.05	50.0	1
CHEMBL4741552			408.86	1.0	5.79	1	COc1cccc(CNc2ccc3ncnc(Nc4ccc(F)c(Cl)c4)c3c2)c1	IC50	=	5600.0	nM	5.25			UO_0000065					0.0	CHEMBL4669514	Antiviral activity against Middle East respiratory syndrome coronavirus MERS-CoV/KOR/KNIH/002_05_2015 infected in African green monkey Vero cells assessed as reduction in virus induced cytopathic effect after 24 hrs by immunofluorescence assay	F	BAO_0000218	organism-based format	Middle East respiratory syndrome-related coronavirus			Vero					CHEMBL4296578	Middle East respiratory syndrome-related coronavirus	Middle East respiratory syndrome-related coronavirus	ORGANISM	CHEMBL4665738	1.0	Scientific Literature	Bioorg Med Chem Lett	2020.0		TIME = 24.0 hr			5.6	5600.0	1
CHEMBL4591196			283.33	0.0	2.75	P1	O=C(OCc1ccccc1)N1c2ccccc2CC1CO	EC50	>	100000.0	nM				UO_0000065					0.0	CHEMBL4382041	Antiviral activity against MERS-CoV infected in African green monkey Vero E6 cells incubated for 48 hrs by neutral red uptake assay	F	BAO_0000218	organism-based format	Middle East respiratory syndrome-related coronavirus			Vero C1008					CHEMBL4296578	Middle East respiratory syndrome-related coronavirus	Middle East respiratory syndrome-related coronavirus	ORGANISM	CHEMBL4376899	1.0	Scientific Literature	J Med Chem	2020.0	CHEMBL4295411				100.0	100000.0	0
CHEMBL4469302			308.28	0.0	1.85	6j	CC(=O)c1c(N2CCOCC2)[nH]c2c(F)cc(F)cc2c1=O	IC50	>	25000.0	nM				UO_0000065					0.0	CHEMBL4315144	Antiviral activity against MERS-CoV KOR/KNIH/002_05_2015 infected in African green monkey Vero cells expressing viral spike protein by immunofluorescence assay	F	BAO_0000218	organism-based format	Middle East respiratory syndrome-related coronavirus			Vero					CHEMBL4296578	Middle East respiratory syndrome-related coronavirus	Middle East respiratory syndrome-related coronavirus	ORGANISM	CHEMBL4311996	1.0	Scientific Literature	Bioorg Med Chem Lett	2019.0	CHEMBL3307520				25.0	25000.0	0
CHEMBL4303312							Oc1c(I)cc(I)c(O)c1I	Inhibition	'='	0.0	%																																						0
CHEMBL1475252							COc1ccc2[nH]c([S+]([O-])Cc3ncc(C)c(OC)c3C)nc2n1	Inhibition	'='	0.0	%																																						0
CHEMBL4757944			423.84	1.0	5.69	17	O=[N+]([O-])c1cccc(CNc2ccc3ncnc(Nc4ccc(F)c(Cl)c4)c3c2)c1	IC50	=	6100.0	nM	5.21			UO_0000065					0.0	CHEMBL4669514	Antiviral activity against Middle East respiratory syndrome coronavirus MERS-CoV/KOR/KNIH/002_05_2015 infected in African green monkey Vero cells assessed as reduction in virus induced cytopathic effect after 24 hrs by immunofluorescence assay	F	BAO_0000218	organism-based format	Middle East respiratory syndrome-related coronavirus			Vero					CHEMBL4296578	Middle East respiratory syndrome-related coronavirus	Middle East respiratory syndrome-related coronavirus	ORGANISM	CHEMBL4665738	1.0	Scientific Literature	Bioorg Med Chem Lett	2020.0		TIME = 24.0 hr			6.1	6100.0	1
CHEMBL76	CHLOROQUINE	4.0	319.88	0.0	4.81	39	CCN(CC)CCCC(C)Nc1ccnc2cc(Cl)ccc12	EC50	=	3000.0	nM	5.52			UO_0000065					0.0	CHEMBL5234334	Antiviral activity against MERS-CoV isolate EMC/2012 infected in human Huh-7 cells assessed as reduction in virus-induced cytopathic effect incubated for 2 days by MTS assay	F	BAO_0000218	organism-based format	Middle East respiratory syndrome-related coronavirus			Huh-7					CHEMBL4296578	Middle East respiratory syndrome-related coronavirus	Middle East respiratory syndrome-related coronavirus	ORGANISM	CHEMBL5233241	1.0	Scientific Literature	Eur J Med Chem	2020.0		TIME = 48.0 hr			3.0	3000.0	1
CHEMBL4531009			408.81	1.0	5.25	6c	CC(C)Nc1[nH]c2c(C(F)(F)F)cc(Cl)cc2c(=O)c1C(=O)c1ccccc1	IC50	>	25000.0	nM				UO_0000065					0.0	CHEMBL4315144	Antiviral activity against MERS-CoV KOR/KNIH/002_05_2015 infected in African green monkey Vero cells expressing viral spike protein by immunofluorescence assay	F	BAO_0000218	organism-based format	Middle East respiratory syndrome-related coronavirus			Vero					CHEMBL4296578	Middle East respiratory syndrome-related coronavirus	Middle East respiratory syndrome-related coronavirus	ORGANISM	CHEMBL4311996	1.0	Scientific Literature	Bioorg Med Chem Lett	2019.0	CHEMBL3307520				25.0	25000.0	0
CHEMBL1088750	ARRY-797	3.0	416.47	0.0	4.05	ARRY-797	CC(C)Cn1ncc2cc(Oc3ccc(F)cc3F)c(C(=O)NCCN(C)C)cc21	IC50	=	913.0	nM	6.04			UO_0000065					0.0	CHEMBL5132016	Antiviral activity against MERS-CoV	F	BAO_0000218	organism-based format	Middle East respiratory syndrome-related coronavirus								CHEMBL4296578	Middle East respiratory syndrome-related coronavirus	Middle East respiratory syndrome-related coronavirus	ORGANISM	CHEMBL5131378	1.0	Scientific Literature	J Med Chem	2022.0					0.913	913.0	1
CHEMBL1421	DASATINIB ANHYDROUS	4.0	488.02	0.0	3.31	Dasatinib	Cc1nc(Nc2ncc(C(=O)Nc3c(C)cccc3Cl)s2)cc(N2CCN(CCO)CC2)n1	EC50	=	5400.0	nM	5.27			UO_0000065					0.0	CHEMBL5537226	Antiviral activity against MERS-CoV infected in african green monkey Vero E6	F	BAO_0000218	organism-based format	Middle East respiratory syndrome-related coronavirus			Vero C1008					CHEMBL4296578	Middle East respiratory syndrome-related coronavirus	Middle East respiratory syndrome-related coronavirus	ORGANISM	CHEMBL5537108	1.0	Scientific Literature	Eur J Med Chem	2023.0	CHEMBL4295411				5.4	5400.0	1
CHEMBL4303376							Cc1ccccc1N(C)C(=O)c1ccc([S+]([O-])c2nccs2)c([N+](=O)[O-])c1	Inhibition	'='	7.0	%																																						0
CHEMBL4798318			400.93	1.0	6.57	24	CCCCN(CCCC)c1ccc2ncnc(Nc3ccc(F)c(Cl)c3)c2c1	IC50	>	25000.0	nM				UO_0000065					0.0	CHEMBL4669514	Antiviral activity against Middle East respiratory syndrome coronavirus MERS-CoV/KOR/KNIH/002_05_2015 infected in African green monkey Vero cells assessed as reduction in virus induced cytopathic effect after 24 hrs by immunofluorescence assay	F	BAO_0000218	organism-based format	Middle East respiratory syndrome-related coronavirus			Vero					CHEMBL4296578	Middle East respiratory syndrome-related coronavirus	Middle East respiratory syndrome-related coronavirus	ORGANISM	CHEMBL4665738	1.0	Scientific Literature	Bioorg Med Chem Lett	2020.0		TIME = 24.0 hr			25.0	25000.0	0
CHEMBL5441391			444.5	0.0	3.6	ASAP-0011221	Cn1ncc(-c2cc3c(N[C@@H](c4ccc5c(n4)OCCO5)C(C)(C)C)ncnc3[nH]2)c1C#N	EC50	>	5000.0	nM			Falls Outside The Dose Series	UO_0000065					0.0	CHEMBL5441384	Functional immunofluorescence assay to measure dose dependent changes in antiviral-drug inhibitory efficacy against MERS-CoV EMC/2012 in Vero E6/TMPRSS2 cells (cotreated with P-gp inhibitor, Elacridar). Cells are treated with antiviral candidates that are serially diluted, following infection, cells are fixed. EC50 is reported via analysis of immunofluorescence staining. The assay has been perfor…	F	BAO_0000218	organism-based format	Chlorocebus sabaeus			VeroE6/TMPRSS2					CHEMBL4296578	Middle East respiratory syndrome-related coronavirus	Middle East respiratory syndrome-related coronavirus	ORGANISM	CHEMBL5441381	71.0	AI-driven Structure-enabled Antiviral Platform (ASAP)		2024.0	CHEMBL5442302	Maximum measured = 128.49 % | Minimum measured = 99.8 %			5.0	5000.0	1
CHEMBL4851921			369.42	0.0	3.49	C5	CC(Nc1nc(N2CCNCC2)nc2ccccc12)c1c(F)cccc1F	IC50	=	2103.0	nM	5.68			UO_0000065					0.0	CHEMBL4825160	Antiviral activity against pseudovirus MERS-CoV spike glycoprotein infected human Huh-7 cells assessed as inhibition of viral infection measured after 24 hrs by luciferase reporter gene assay	F	BAO_0000218	organism-based format	Middle East respiratory syndrome-related coronavirus			Huh-7					CHEMBL4296578	Middle East respiratory syndrome-related coronavirus	Middle East respiratory syndrome-related coronavirus	ORGANISM	CHEMBL4823303	1.0	Scientific Literature	ACS Med Chem Lett	2021.0		TIME = 24.0 hr			2.103	2103.0	1
CHEMBL3808795							O=C(O)c1cccc(N2N=C(c3ccccc3)/C(=C/c3ccc(-c4cc(Cl)ccc4C(=O)O)o3)C2=O)c1	IC50	'>'	50000.0	nM																																						0
CHEMBL3809159							CC1=NN(c2cccc(C(=O)O)c2)C(=O)/C1=C\c1ccc(-c2ccccc2)o1	IC50	'>'	50000.0	nM																																						0
CHEMBL896	HYDROXYZINE	4.0	374.91	0.0	3.06	44	OCCOCCN1CCN(C(c2ccccc2)c2ccc(Cl)cc2)CC1	EC50	=	14400.0	nM	4.84			UO_0000065					0.0	CHEMBL5234337	Antiviral activity against MERS-CoV/KOR/KNIH/002_05_2015 infected in human Huh-7 cells assessed as reduction in virus-induced cytopathic effect incubated for 3 days by CellTiter 96 aqueous one solution cell proliferation assay	F	BAO_0000218	organism-based format	Middle East respiratory syndrome-related coronavirus			Huh-7					CHEMBL4296578	Middle East respiratory syndrome-related coronavirus	Middle East respiratory syndrome-related coronavirus	ORGANISM	CHEMBL5233241	1.0	Scientific Literature	Eur J Med Chem	2020.0		TIME = 72.0 hr			14.4	14400.0	0
CHEMBL5441413			507.62	1.0	3.1	ASAP-0011184	CNC(=O)Cn1cc(-c2cc3c(N[C@@H](c4ccc5c(c4)S(=O)(=O)CCC5)C(C)C)ncnc3[nH]2)cn1	EC90	>	5.0	uM			Falls Outside The Dose Series	UO_0000064					0.0	CHEMBL5441384	Functional immunofluorescence assay to measure dose dependent changes in antiviral-drug inhibitory efficacy against MERS-CoV EMC/2012 in Vero E6/TMPRSS2 cells (cotreated with P-gp inhibitor, Elacridar). Cells are treated with antiviral candidates that are serially diluted, following infection, cells are fixed. EC50 is reported via analysis of immunofluorescence staining. The assay has been perfor…	F	BAO_0000218	organism-based format	Chlorocebus sabaeus			VeroE6/TMPRSS2					CHEMBL4296578	Middle East respiratory syndrome-related coronavirus	Middle East respiratory syndrome-related coronavirus	ORGANISM	CHEMBL5441381	71.0	AI-driven Structure-enabled Antiviral Platform (ASAP)		2024.0	CHEMBL5442302	Baseline response = 0.0 % | Hill slope = -1.382 None | Maximum measured = 126.67 % | Maximum response = 100.0 % | Minimum measured = 70.44 % | R squared = 0.36 None			5.0	5000.0	1
CHEMBL1236524	GALIDESIVIR	2.0	265.27	1.0	-1.73	Galidesivir	Nc1ncnc2c([C@@H]3N[C@H](CO)[C@@H](O)[C@H]3O)c[nH]c12	EC50	=	32000.0	nM	4.5			UO_0000065					0.0	CHEMBL5259525	Antiviral activity against MERS-CoV infected in vervet monkey MA-104 cells assessed as reduction in virus-induced cytopathic effect measured after 15 to 30 mins by visual analysis	F	BAO_0000218	organism-based format	Middle East respiratory syndrome-related coronavirus			MA-104					CHEMBL4296578	Middle East respiratory syndrome-related coronavirus	Middle East respiratory syndrome-related coronavirus	ORGANISM	CHEMBL5257097	1.0	Scientific Literature	ACS Med Chem Lett	2023.0		TIME_Lower = 15.0 min | TIME_Upper = 30.0 min			32.0	32000.0	0
CHEMBL4739915			414.28	0.0	2.87	201a	Sc1nnc(NNc2ccc(I)cc2)n1NC1C=CCC1	IC50	=	470.0	nM	6.33			UO_0000065					0.0	CHEMBL5246240	Antiviral activity of Middle East respiratory syndrome coronavirus	F	BAO_0000218	organism-based format	Middle East respiratory syndrome-related coronavirus								CHEMBL4296578	Middle East respiratory syndrome-related coronavirus	Middle East respiratory syndrome-related coronavirus	ORGANISM	CHEMBL5244255	1.0	Scientific Literature	Eur J Med Chem	2020.0					0.47	470.0	1
CHEMBL505308							Br.Oc1cc2c(cc1O)C(c1ccccc1)CNCC2	Inhibition	'='	5.0	%																																						0
CHEMBL4203883			690.79	1.0	2.36	10c	CC(C)C[C@H](NC(=O)OC1(Cc2ccccc2)CCN(C(=O)OC(C)(C)C)CC1)C(=O)N[C@@H](C[C@@H]1CCNC1=O)C(O)S(=O)(=O)[O-].[Na+]	EC50	=	800.0	nM	6.1			UO_0000065					0.0	CHEMBL4198708	Antiviral activity against Middle East respiratory syndrome-related coronavirus infected in African green monkey Vero81 cells assessed as reduction in viral titer after 48 hrs	F	BAO_0000218	organism-based format	Middle East respiratory syndrome-related coronavirus								CHEMBL4296578	Middle East respiratory syndrome-related coronavirus	Middle East respiratory syndrome-related coronavirus	ORGANISM	CHEMBL4196085	1.0	Scientific Literature	Eur J Med Chem	2018.0					0.8	800.0	1
CHEMBL510038							Nc1nnc(Sc2ncc([N+](=O)[O-])s2)s1	Inhibition	'='	45.0	%																																						0
CHEMBL5173283			549.57	1.0	1.17	9e	CC(C)C[C@H](NC(=O)OCC1CCC(F)(F)CC1)C(=O)N[C@@H](C[C@H]1CCNC1=O)C(O)S(=O)(=O)[O-].[Na+]	IC50	=	100.0	nM	7.0			UO_0000065					0.0	CHEMBL5124403	Antiviral activity against MERS-CoV by enzymatic assay	F	BAO_0000218	organism-based format	Middle East respiratory syndrome-related coronavirus								CHEMBL4296578	Middle East respiratory syndrome-related coronavirus	Middle East respiratory syndrome-related coronavirus	ORGANISM	CHEMBL5120880	1.0	Scientific Literature	J Med Chem	2022.0					0.1	100.0	1
CHEMBL1374426							CCC(=O)OCN1C(=O)C=CC1=O	Inhibition	'='	0.0	%																																						0
CHEMBL5183847	ENSITRELVIR	3.0	531.89	1.0	1.75	3; S-217622	Cn1cnc(Cn2c(=O)[nH]/c(=N\c3cc4cn(C)nc4cc3Cl)n(Cc3cc(F)c(F)cc3F)c2=O)n1	EC50	=	1400.0	nM	5.85			UO_0000065					0.0	CHEMBL5163367	Antiviral activity against MERS-CoV infected in Vero E6 cells expressing human transmembrane protease serine 2 assessed as inhibition of viral cytopathic effect by measuring cell viability incubated for 3 days by MTT assay	F	BAO_0000218	organism-based format	Middle East respiratory syndrome-related coronavirus			Vero E6					CHEMBL4296578	Middle East respiratory syndrome-related coronavirus	Middle East respiratory syndrome-related coronavirus	ORGANISM	CHEMBL5154827	1.0	Scientific Literature	J Med Chem	2022.0		TIME = 72.0 hr			1.4	1400.0	1
CHEMBL413	SIROLIMUS	4.0	914.19	3.0	6.18	Rapamycin	CO[C@H]1C[C@@H]2CC[C@@H](C)[C@@](O)(O2)C(=O)C(=O)N2CCCC[C@H]2C(=O)O[C@H]([C@H](C)C[C@@H]2CC[C@@H](O)[C@H](OC)C2)CC(=O)[C@H](C)/C=C(\C)[C@@H](O)[C@@H](OC)C(=O)[C@H](C)C[C@H](C)/C=C/C=C/C=C/1C	INHIBITION	=	40.0	%				UO_0000187					0.0	CHEMBL5132025	Antiviral activity against MERS-CoV infected in 1 hr pretreated human Huh-7 cells assessed as inhibition of viral growth at 10 uM measured after 48 hrs by plaque reduction assay relative to control	F	BAO_0000218	organism-based format	Middle East respiratory syndrome-related coronavirus			Huh-7					CHEMBL4296578	Middle East respiratory syndrome-related coronavirus	Middle East respiratory syndrome-related coronavirus	ORGANISM	CHEMBL5131378	1.0	Scientific Literature	J Med Chem	2022.0		Dose = 10.0 microM | TIME = 49.0 hr			40.0		0
CHEMBL2103875	TRAMETINIB	4.0	615.4	1.0	3.94	10	CC(=O)Nc1cccc(-n2c(=O)n(C3CC3)c(=O)c3c(Nc4ccc(I)cc4F)n(C)c(=O)c(C)c32)c1	ACTIVITY	>	95.0	%				UO_0000187					0.0	CHEMBL5131931	Antiviral activity against MERS-CoV infected in human HUh-7 cells at 0.1 to 10 uM	F	BAO_0000218	organism-based format	Middle East respiratory syndrome-related coronavirus			Huh-7					CHEMBL4296578	Middle East respiratory syndrome-related coronavirus	Middle East respiratory syndrome-related coronavirus	ORGANISM	CHEMBL5131376	1.0	Scientific Literature	J Med Chem	2022.0		Dose_Lower = 0.1 microM | Dose_Upper = 10.0 microM			95.0		1
CHEMBL5409350			482.58	0.0	0.36	8	CO[C@H]1C[C@@H](C(=O)N[C@H](C=O)C[C@@H]2CCNC2=O)N(C(=O)[C@@H](NC(=O)OC(C)(C)C)C(C)C)C1	EC50	=	580.0	nM	6.24			UO_0000065					0.0	CHEMBL5363162	Antiviral activity against MERS IP/COV/MERS/Hu/France/FRA2 infected in Vero E6-GFP cells assessed as reduction in viral cytopathic effect incubated for 4 days in presence of CP-100356 by fluorescence based assay	F	BAO_0000218	organism-based format	Middle East respiratory syndrome-related coronavirus			Vero E6					CHEMBL4296578	Middle East respiratory syndrome-related coronavirus	Middle East respiratory syndrome-related coronavirus	ORGANISM	CHEMBL5360575	1.0	Scientific Literature	Eur J Med Chem	2023.0		TIME = 96.0 hr			0.58	580.0	1
CHEMBL5184362			267.31	0.0	2.96	3af	O=C(Sc1ncccn1)c1ccc2ccccc2n1	IC50	'='	613.0	nM	6.21			UO_0000065					0.0	CHEMBL5136656	Inhibition of MERS-CoV -Mpro using Ac-Abu-Tle-Leu-Gln-ACC as substrate incubated for 2 hrs by FRET based assay	B	BAO_0000019	assay format	Middle East respiratory syndrome-related coronavirus								CHEMBL612545	Unchecked		UNCHECKED	CHEMBL5131566	1.0	Scientific Literature	J Med Chem	2022.0		TIME = 2.0 hr	INHIBITOR		0.613		1
CHEMBL4303361							Oc1cc(CNC(=S)/C=C/c2cc(O)c(O)c(Br)c2)cc(O)c1O	Inhibition	'='	20.0	%																																						0
CHEMBL5441415			430.47	0.0	3.21	ASAP-0010715	CC(C)[C@H](Nc1ncnc2[nH]c(-c3cnn(C)c3C#N)cc12)c1ccc2c(n1)OCCO2	EC90	>	5.0	uM			Falls Outside The Dose Series	UO_0000064					0.0	CHEMBL5441384	Functional immunofluorescence assay to measure dose dependent changes in antiviral-drug inhibitory efficacy against MERS-CoV EMC/2012 in Vero E6/TMPRSS2 cells (cotreated with P-gp inhibitor, Elacridar). Cells are treated with antiviral candidates that are serially diluted, following infection, cells are fixed. EC50 is reported via analysis of immunofluorescence staining. The assay has been perfor…	F	BAO_0000218	organism-based format	Chlorocebus sabaeus			VeroE6/TMPRSS2					CHEMBL4296578	Middle East respiratory syndrome-related coronavirus	Middle East respiratory syndrome-related coronavirus	ORGANISM	CHEMBL5441381	71.0	AI-driven Structure-enabled Antiviral Platform (ASAP)		2024.0	CHEMBL5442302	Maximum measured = 122.14 % | Minimum measured = 93.47 %			5.0	5000.0	1
CHEMBL5274493			322.83	0.0	2.92	201b	Sc1nnc(NNc2ccc(Cl)cc2)n1NC1C=CCC1	IC50	=	510.0	nM	6.29			UO_0000065					0.0	CHEMBL5246240	Antiviral activity of Middle East respiratory syndrome coronavirus	F	BAO_0000218	organism-based format	Middle East respiratory syndrome-related coronavirus								CHEMBL4296578	Middle East respiratory syndrome-related coronavirus	Middle East respiratory syndrome-related coronavirus	ORGANISM	CHEMBL5244255	1.0	Scientific Literature	Eur J Med Chem	2020.0					0.51	510.0	1
CHEMBL4743746			381.44	0.0	4.87	9	COc1cccc(CNc2ccc3ncnc(Nc4ccc(C#N)cc4)c3c2)c1	IC50	>	25000.0	nM				UO_0000065					0.0	CHEMBL4669514	Antiviral activity against Middle East respiratory syndrome coronavirus MERS-CoV/KOR/KNIH/002_05_2015 infected in African green monkey Vero cells assessed as reduction in virus induced cytopathic effect after 24 hrs by immunofluorescence assay	F	BAO_0000218	organism-based format	Middle East respiratory syndrome-related coronavirus			Vero					CHEMBL4296578	Middle East respiratory syndrome-related coronavirus	Middle East respiratory syndrome-related coronavirus	ORGANISM	CHEMBL4665738	1.0	Scientific Literature	Bioorg Med Chem Lett	2020.0		TIME = 24.0 hr			25.0	25000.0	0
CHEMBL3559293			485.56	0.0	0.54	3; GC376	CC(C)C[C@H](NC(=O)OCc1ccccc1)C(=O)N[C@@H](C[C@@H]1CCNC1=O)C(O)S(=O)(=O)O	EC50	=	750.0	nM	6.12			UO_0000065					0.0	CHEMBL5363162	Antiviral activity against MERS IP/COV/MERS/Hu/France/FRA2 infected in Vero E6-GFP cells assessed as reduction in viral cytopathic effect incubated for 4 days in presence of CP-100356 by fluorescence based assay	F	BAO_0000218	organism-based format	Middle East respiratory syndrome-related coronavirus			Vero E6					CHEMBL4296578	Middle East respiratory syndrome-related coronavirus	Middle East respiratory syndrome-related coronavirus	ORGANISM	CHEMBL5360575	1.0	Scientific Literature	Eur J Med Chem	2023.0		TIME = 96.0 hr			0.75	750.0	1
CHEMBL216826			1089.09			42; ADS J1	COc1ccc(S(=O)(=O)O)cc1/N=N/c1c(S(=O)(=O)O)cc2cc(Nc3nc(Nc4ccccc4)nc(Nc4cc(C)c(/N=N/c5cc(S(=O)(=O)O)cc6cc(S(=O)(=O)O)cc(O)c56)cc4OC)n3)ccc2c1O	IC50	=	600.0	nM	6.22			UO_0000065					0.0	CHEMBL5227030	Antiviral activity against recombinant MERS-CoV pseudovirus infected in Huh-7 cells assessed as inhibition of viral replication measured after 72 hrs by luminometer	F	BAO_0000218	organism-based format	Middle East respiratory syndrome-related coronavirus								CHEMBL4296578	Middle East respiratory syndrome-related coronavirus	Middle East respiratory syndrome-related coronavirus	ORGANISM	CHEMBL5226291	1.0	Scientific Literature	Eur J Med Chem	2021.0		TIME = 72.0 hr			0.6	600.0	1
CHEMBL4455226			344.32	0.0	3.76	6q	COc1ccc(Nc2[nH]c3c(F)cc(F)cc3c(=O)c2C(C)=O)cc1	IC50	>	25000.0	nM				UO_0000065					0.0	CHEMBL4315144	Antiviral activity against MERS-CoV KOR/KNIH/002_05_2015 infected in African green monkey Vero cells expressing viral spike protein by immunofluorescence assay	F	BAO_0000218	organism-based format	Middle East respiratory syndrome-related coronavirus			Vero					CHEMBL4296578	Middle East respiratory syndrome-related coronavirus	Middle East respiratory syndrome-related coronavirus	ORGANISM	CHEMBL4311996	1.0	Scientific Literature	Bioorg Med Chem Lett	2019.0	CHEMBL3307520				25.0	25000.0	0
CHEMBL4471536			346.74	0.0	4.22	1	CC(=O)c1c(NC(C)C)[nH]c2c(C(F)(F)F)cc(Cl)cc2c1=O	IC50	=	770.0	nM	6.11			UO_0000065					0.0	CHEMBL4315144	Antiviral activity against MERS-CoV KOR/KNIH/002_05_2015 infected in African green monkey Vero cells expressing viral spike protein by immunofluorescence assay	F	BAO_0000218	organism-based format	Middle East respiratory syndrome-related coronavirus			Vero					CHEMBL4296578	Middle East respiratory syndrome-related coronavirus	Middle East respiratory syndrome-related coronavirus	ORGANISM	CHEMBL4311996	1.0	Scientific Literature	Bioorg Med Chem Lett	2019.0	CHEMBL3307520				0.77	770.0	1
CHEMBL477197							Oc1cc2c(cc1O)[C@@H]1c3ccc(O)c(O)c3OC[C@]1(O)C2	Inhibition	'='	5.0	%																																						0
CHEMBL4787576			435.33	1.0	5.76	6	COc1cccc(CNc2ccc3ncnc(Nc4ccc(Br)cc4)c3c2)c1	IC50	=	7400.0	nM	5.13			UO_0000065					0.0	CHEMBL4669514	Antiviral activity against Middle East respiratory syndrome coronavirus MERS-CoV/KOR/KNIH/002_05_2015 infected in African green monkey Vero cells assessed as reduction in virus induced cytopathic effect after 24 hrs by immunofluorescence assay	F	BAO_0000218	organism-based format	Middle East respiratory syndrome-related coronavirus			Vero					CHEMBL4296578	Middle East respiratory syndrome-related coronavirus	Middle East respiratory syndrome-related coronavirus	ORGANISM	CHEMBL4665738	1.0	Scientific Literature	Bioorg Med Chem Lett	2020.0		TIME = 24.0 hr			7.4	7400.0	1
CHEMBL4862613			351.43	0.0	3.35	C4	CC(Nc1nc(N2CCNCC2)nc2ccc(F)cc12)c1ccccc1	IC50	=	3079.0	nM	5.51			UO_0000065					0.0	CHEMBL4825160	Antiviral activity against pseudovirus MERS-CoV spike glycoprotein infected human Huh-7 cells assessed as inhibition of viral infection measured after 24 hrs by luciferase reporter gene assay	F	BAO_0000218	organism-based format	Middle East respiratory syndrome-related coronavirus			Huh-7					CHEMBL4296578	Middle East respiratory syndrome-related coronavirus	Middle East respiratory syndrome-related coronavirus	ORGANISM	CHEMBL4823303	1.0	Scientific Literature	ACS Med Chem Lett	2021.0		TIME = 24.0 hr			3.079	3079.0	1
CHEMBL4438019			558.68	1.0	2.66	11u	O=C(/C=C/c1ccccc1)N[C@@H](CC1CCCC1)C(=O)N[C@@H](C[C@@H]1CCNC1=O)C(=O)C(=O)NCc1ccccc1	EC50	=	7.0	nM	8.15			UO_0000065					0.0	CHEMBL4404501	Antiviral activity against Middle East respiratory syndrome coronavirus infected in HuH7 cells expressing T7 RNA polymerase assessed as reduction in virus-induced cytopathic effect incubated for 2 days by non-radioactive cell proliferation assay	F	BAO_0000218	organism-based format	Middle East respiratory syndrome-related coronavirus								CHEMBL4296578	Middle East respiratory syndrome-related coronavirus	Middle East respiratory syndrome-related coronavirus	ORGANISM	CHEMBL4402565	1.0	Scientific Literature	J Med Chem	2020.0					0.007	7.0	1
CHEMBL5441401			479.61	0.0	4.47	ASAP-0011176	CNCc1cc(-c2cc3c(N[C@@H](c4ccc5c(c4)S(=O)(=O)CCC5)C(C)C)ncnc3[nH]2)co1	EC90	>	5.0	uM			Falls Outside The Dose Series	UO_0000064					0.0	CHEMBL5441384	Functional immunofluorescence assay to measure dose dependent changes in antiviral-drug inhibitory efficacy against MERS-CoV EMC/2012 in Vero E6/TMPRSS2 cells (cotreated with P-gp inhibitor, Elacridar). Cells are treated with antiviral candidates that are serially diluted, following infection, cells are fixed. EC50 is reported via analysis of immunofluorescence staining. The assay has been perfor…	F	BAO_0000218	organism-based format	Chlorocebus sabaeus			VeroE6/TMPRSS2					CHEMBL4296578	Middle East respiratory syndrome-related coronavirus	Middle East respiratory syndrome-related coronavirus	ORGANISM	CHEMBL5441381	71.0	AI-driven Structure-enabled Antiviral Platform (ASAP)		2024.0	CHEMBL5442302	Maximum measured = 134.47 % | Minimum measured = 86.12 %			5.0	5000.0	1
CHEMBL4763374			394.84	1.0	5.48	13	Oc1ccccc1CNc1ccc2ncnc(Nc3ccc(F)c(Cl)c3)c2c1	IC50	=	3600.0	nM	5.44			UO_0000065					0.0	CHEMBL4669514	Antiviral activity against Middle East respiratory syndrome coronavirus MERS-CoV/KOR/KNIH/002_05_2015 infected in African green monkey Vero cells assessed as reduction in virus induced cytopathic effect after 24 hrs by immunofluorescence assay	F	BAO_0000218	organism-based format	Middle East respiratory syndrome-related coronavirus			Vero					CHEMBL4296578	Middle East respiratory syndrome-related coronavirus	Middle East respiratory syndrome-related coronavirus	ORGANISM	CHEMBL4665738	1.0	Scientific Literature	Bioorg Med Chem Lett	2020.0		TIME = 24.0 hr			3.6	3600.0	1
CHEMBL444186							CC(CN1CC(=O)NC(=O)C1)N1CC(=O)NC(=O)C1	Inhibition	'='	7.0	%																																						0
CHEMBL3808658							O=C(O)c1ccc(Cl)cc1-c1ccc(/C=C2\C(=O)N(c3ccc(F)cc3)N=C2c2ccccc2)o1	IC50	'='	10100.0	nM																																						0
CHEMBL4785037			424.43	1.0	6.01	11	COc1cccc(CNc2ccc3ncnc(Nc4ccc(C(F)(F)F)cc4)c3c2)c1	IC50	=	1800.0	nM	5.75			UO_0000065					0.0	CHEMBL4669514	Antiviral activity against Middle East respiratory syndrome coronavirus MERS-CoV/KOR/KNIH/002_05_2015 infected in African green monkey Vero cells assessed as reduction in virus induced cytopathic effect after 24 hrs by immunofluorescence assay	F	BAO_0000218	organism-based format	Middle East respiratory syndrome-related coronavirus			Vero					CHEMBL4296578	Middle East respiratory syndrome-related coronavirus	Middle East respiratory syndrome-related coronavirus	ORGANISM	CHEMBL4665738	1.0	Scientific Literature	Bioorg Med Chem Lett	2020.0		TIME = 24.0 hr			1.8	1800.0	1
CHEMBL5172701			541.64	1.0	1.7	9b	CCCC1CCC(OC(=O)N[C@@H](CC(C)C)C(=O)N[C@@H](C[C@H]2CCNC2=O)C(O)S(=O)(=O)[O-])CC1.[Na+]	IC50	=	100.0	nM	7.0			UO_0000065					0.0	CHEMBL5124403	Antiviral activity against MERS-CoV by enzymatic assay	F	BAO_0000218	organism-based format	Middle East respiratory syndrome-related coronavirus								CHEMBL4296578	Middle East respiratory syndrome-related coronavirus	Middle East respiratory syndrome-related coronavirus	ORGANISM	CHEMBL5120880	1.0	Scientific Literature	J Med Chem	2022.0					0.1	100.0	1
CHEMBL4590737			532.64	1.0	2.13	11n	CC(C)C[C@H](NC(=O)/C=C/c1ccccc1)C(=O)N[C@@H](C[C@@H]1CCNC1=O)C(=O)C(=O)NCc1ccccc1	EC50	=	4.6	nM	8.34			UO_0000065					0.0	CHEMBL4404501	Antiviral activity against Middle East respiratory syndrome coronavirus infected in HuH7 cells expressing T7 RNA polymerase assessed as reduction in virus-induced cytopathic effect incubated for 2 days by non-radioactive cell proliferation assay	F	BAO_0000218	organism-based format	Middle East respiratory syndrome-related coronavirus								CHEMBL4296578	Middle East respiratory syndrome-related coronavirus	Middle East respiratory syndrome-related coronavirus	ORGANISM	CHEMBL4402565	1.0	Scientific Literature	J Med Chem	2020.0					0.0046	4.6	1
CHEMBL5204064			291.36	0.0	2.96	3l	COc1nnc(SC(=O)c2cc3ccccc3[nH]2)s1	IC50	'='	503.0	nM	6.3			UO_0000065					0.0	CHEMBL5136656	Inhibition of MERS-CoV -Mpro using Ac-Abu-Tle-Leu-Gln-ACC as substrate incubated for 2 hrs by FRET based assay	B	BAO_0000019	assay format	Middle East respiratory syndrome-related coronavirus								CHEMBL612545	Unchecked		UNCHECKED	CHEMBL5131566	1.0	Scientific Literature	J Med Chem	2022.0		TIME = 2.0 hr	INHIBITOR		0.503		1
CHEMBL5078598			4429.34			N1G	CC[C@H](C)[C@H](NC(C)=O)C(=O)N[C@@H](CCC(=O)O)C(=O)N[C@@H](CCC(=O)O)C(=O)N[C@H](C(=O)N[C@H](C(=O)N[C@@H](CCCCN)C(=O)N[C@@H](CCCCN)C(=O)N[C@H](C(=O)N[C@@H](Cc1c[nH]cn1)C(=O)N[C@@H](Cc1c[nH]cn1)C(=O)N[C@H](C(=O)N[C@@H](CCC(=O)O)C(=O)N[C@@H](CCCNC(=N)N)C(=O)N[C@@H](C)C(=O)N[C@H](C(=O)N[C@@H](CCC(=O)O)C(=O)N[C@@H](C)C(=O)N[C@@H](CCC(N)=O)C(=O)N[C@@H](CCC(N)=O)C(=O)N[C@@H](CCCCN)C(=O)N[C@@H](CC(C)C)C(…	IC50	>	20000.0	nM				UO_0000065					0.0	CHEMBL5039286	Antiviral activity against MERS-CoV assessed as inhibition of S protein mediated cell-cell fusion in Huh-7 cells measured after 2 hrs by inverted fluorescence microscopy	F	BAO_0000218	organism-based format	Middle East respiratory syndrome-related coronavirus			Huh-7					CHEMBL4296578	Middle East respiratory syndrome-related coronavirus	Middle East respiratory syndrome-related coronavirus	ORGANISM	CHEMBL5038580	1.0	Scientific Literature	J Med Chem	2022.0		TIME = 2.0 hr			20.0	20000.0	0
CHEMBL1200383	BENZTROPINE MESYLATE	4.0	403.54	0.0	4.42	Benztropine mesylate	CN1[C@@H]2CC[C@H]1C[C@@H](OC(c1ccccc1)c1ccccc1)C2.CS(=O)(=O)O	IC50	=	2783.0	nM	5.55			UO_0000065					0.0	CHEMBL4825160	Antiviral activity against pseudovirus MERS-CoV spike glycoprotein infected human Huh-7 cells assessed as inhibition of viral infection measured after 24 hrs by luciferase reporter gene assay	F	BAO_0000218	organism-based format	Middle East respiratory syndrome-related coronavirus			Huh-7					CHEMBL4296578	Middle East respiratory syndrome-related coronavirus	Middle East respiratory syndrome-related coronavirus	ORGANISM	CHEMBL4823303	1.0	Scientific Literature	ACS Med Chem Lett	2021.0		TIME = 24.0 hr			2.783	2783.0	1
CHEMBL297453							O=C(O[C@@H]1Cc2c(O)cc(O)cc2O[C@@H]1c1cc(O)c(O)c(O)c1)c1cc(O)c(O)c(O)c1	Inhibition	'='	10.0	%																																						0
CHEMBL1382627							Nc1ccc(S(=O)(=O)[N-]c2ncccn2)cc1.[Ag+]	Inhibition	'='	22.0	%																																						0
CHEMBL5430294			602.59	2.0	2.31	GS-5734	CCC(CC)COC(=O)[C@H](C)NP(=O)(OC[C@@H]1O[C@](C#N)(c2ccc3c(N)ncnn23)[C@@H](O)[C@H]1O)Oc1ccccc1	IC50	=	74.0	nM	7.13			UO_0000065					0.0	CHEMBL5320580	Antiviral activity against MARS-CoV infected in HAE cells assessed as inhibition of viral replication	F	BAO_0000218	organism-based format	Middle East respiratory syndrome-related coronavirus			HAE					CHEMBL4296578	Middle East respiratory syndrome-related coronavirus	Middle East respiratory syndrome-related coronavirus	ORGANISM	CHEMBL5316353	1.0	Scientific Literature	J Med Chem	2023.0					0.074	74.0	1
CHEMBL34704			380.5	0.0	3.12	41; U0126	N#CC(=C(/N)Sc1ccccc1N)/C(C#N)=C(\N)Sc1ccccc1N	ACTIVITY	=	51.0	%				UO_0000187					0.0	CHEMBL5131930	Antiviral activity against MERS-CoV infected in human HUh-7 cells at 10 uM measured after 1 to 24 hrs, pi	F	BAO_0000218	organism-based format	Middle East respiratory syndrome-related coronavirus			Huh-7					CHEMBL4296578	Middle East respiratory syndrome-related coronavirus	Middle East respiratory syndrome-related coronavirus	ORGANISM	CHEMBL5131376	1.0	Scientific Literature	J Med Chem	2022.0		Dose = 10.0 microM | Time_Lower = 1.0 hrs | Time_Upper = 24.0 hrs			51.0		1
CHEMBL120563							CN(C)C(=S)SSC(=S)N(C)C	Inhibition	'='	48.0	%																																						0
CHEMBL10	SB-203580		377.44	0.0	4.68	43; SB203580	C[S+]([O-])c1ccc(-c2nc(-c3ccc(F)cc3)c(-c3ccncc3)[nH]2)cc1	ACTIVITY	=	45.0	%				UO_0000187					0.0	CHEMBL5131930	Antiviral activity against MERS-CoV infected in human HUh-7 cells at 10 uM measured after 1 to 24 hrs, pi	F	BAO_0000218	organism-based format	Middle East respiratory syndrome-related coronavirus			Huh-7					CHEMBL4296578	Middle East respiratory syndrome-related coronavirus	Middle East respiratory syndrome-related coronavirus	ORGANISM	CHEMBL5131376	1.0	Scientific Literature	J Med Chem	2022.0		Dose = 10.0 microM | Time_Lower = 1.0 hrs | Time_Upper = 24.0 hrs			45.0		0
CHEMBL5427328			4299.99			HR2P-M2	CC[C@H](C)[C@H](NC(=O)[C@H](Cc1ccc(O)cc1)NC(=O)[C@H](CO)NC(=O)[C@H](CCC(=O)O)NC(=O)[C@H](CCC(=O)O)NC(=O)[C@H](CC(C)C)NC(=O)[C@H](CCCCN)NC(=O)[C@H](CCCCN)NC(=O)[C@@H](NC(=O)[C@@H](NC(=O)[C@H](CCC(=O)O)NC(=O)[C@H](CCC(=O)O)NC(=O)[C@H](CC(C)C)NC(=O)[C@H](CCCCN)NC(=O)[C@H](CCCCN)NC(=O)[C@H](CCSC)NC(=O)[C@H](CCC(=O)O)NC(=O)[C@H](Cc1ccc(O)cc1)NC(=O)[C@H](CCC(=O)O)NC(=O)[C@H](CC(C)C)NC(=O)[C@H](CC(=O)O)…	IC50	=	550.0	nM	6.26			UO_0000065					0.0	CHEMBL5320577	Antiviral activity against MERS-CoV infected in african green monkey Vero E6 cells assessed as inhibition of viral growth by infection assay	F	BAO_0000218	organism-based format	Middle East respiratory syndrome-related coronavirus			Vero E6					CHEMBL4296578	Middle East respiratory syndrome-related coronavirus	Middle East respiratory syndrome-related coronavirus	ORGANISM	CHEMBL5316353	1.0	Scientific Literature	J Med Chem	2023.0					0.55	550.0	1
CHEMBL4792429			403.85	1.0	5.65	19	N#Cc1ccccc1CNc1ccc2ncnc(Nc3ccc(F)c(Cl)c3)c2c1	IC50	>	25000.0	nM				UO_0000065					0.0	CHEMBL4669514	Antiviral activity against Middle East respiratory syndrome coronavirus MERS-CoV/KOR/KNIH/002_05_2015 infected in African green monkey Vero cells assessed as reduction in virus induced cytopathic effect after 24 hrs by immunofluorescence assay	F	BAO_0000218	organism-based format	Middle East respiratory syndrome-related coronavirus			Vero					CHEMBL4296578	Middle East respiratory syndrome-related coronavirus	Middle East respiratory syndrome-related coronavirus	ORGANISM	CHEMBL4665738	1.0	Scientific Literature	Bioorg Med Chem Lett	2020.0		TIME = 24.0 hr			25.0	25000.0	0
CHEMBL4565616			417.63	1.0	5.71	6h	CC(=O)c1c(Nc2ccc(F)cc2F)[nH]c2c(Cl)cc(Cl)c(Cl)c2c1=O	IC50	=	290.0	nM	6.54			UO_0000065					0.0	CHEMBL4315144	Antiviral activity against MERS-CoV KOR/KNIH/002_05_2015 infected in African green monkey Vero cells expressing viral spike protein by immunofluorescence assay	F	BAO_0000218	organism-based format	Middle East respiratory syndrome-related coronavirus			Vero					CHEMBL4296578	Middle East respiratory syndrome-related coronavirus	Middle East respiratory syndrome-related coronavirus	ORGANISM	CHEMBL4311996	1.0	Scientific Literature	Bioorg Med Chem Lett	2019.0	CHEMBL3307520				0.29	290.0	1
CHEMBL1642	IMATINIB MESYLATE	4.0	589.72	0.0	4.59	13	CS(=O)(=O)O.Cc1ccc(NC(=O)c2ccc(CN3CCN(C)CC3)cc2)cc1Nc1nccc(-c2cccnc2)n1	EC50	=	17600.0	nM	4.75			UO_0000065					0.0	CHEMBL5131759	Antiviral activity against MERS-CoV	F	BAO_0000218	organism-based format	Middle East respiratory syndrome-related coronavirus								CHEMBL4296578	Middle East respiratory syndrome-related coronavirus	Middle East respiratory syndrome-related coronavirus	ORGANISM	CHEMBL5131375	1.0	Scientific Literature	J Med Chem	2022.0					17.6	17600.0	0
CHEMBL4743584			374.15	0.0	4.99	11a	O=c1[nH]c(Nc2cc(Cl)cc(Cl)c2)nc2cc(C(F)(F)F)ccc12	IC50	=	960.0	nM	6.02			UO_0000065					0.0	CHEMBL4739114	Antiviral activity against MERS-CoV infected in African green monkey Vero cells assessed as inhibition of viral infection by measuring reduction in spike protein level by immunofluorescence microscopic analysis	F	BAO_0000218	organism-based format	Middle East respiratory syndrome-related coronavirus			Vero					CHEMBL4296578	Middle East respiratory syndrome-related coronavirus	Middle East respiratory syndrome-related coronavirus	ORGANISM	CHEMBL4732249	1.0	Scientific Literature	Bioorg Med Chem Lett	2021.0					0.96	960.0	1
CHEMBL3809833							O=C(O)c1cccc(N2N=C(c3ccccc3)/C(=C/c3ccco3)C2=O)c1	IC50	'>'	50000.0	nM																																						0
CHEMBL2368547							O=C(O)c1cc(O)c2c(c1)[C@H]([C@H]1c3cc(C(=O)O)cc(O)c3C(=O)c3c(O[C@@H]4O[C@H](CO)[C@@H](O)[C@H](O)[C@H]4O)cccc31)c1cccc(O[C@@H]3O[C@H](CO)[C@@H](O)[C@H](O)[C@H]3O)c1C2=O	Inhibition	'='	42.0	%																																						0
CHEMBL5189565			275.36	0.0	3.26	3e	Cc1nnc(SC(=O)c2cccc3[nH]ccc23)s1	IC50	'='	486.0	nM	6.31			UO_0000065					0.0	CHEMBL5136656	Inhibition of MERS-CoV -Mpro using Ac-Abu-Tle-Leu-Gln-ACC as substrate incubated for 2 hrs by FRET based assay	B	BAO_0000019	assay format	Middle East respiratory syndrome-related coronavirus								CHEMBL612545	Unchecked		UNCHECKED	CHEMBL5131566	1.0	Scientific Literature	J Med Chem	2022.0		TIME = 2.0 hr	INHIBITOR		0.486		1
CHEMBL128251							O=C(O)CCCCCCCCCCCCCCc1ccc(I)cc1	Inhibition	'='	0.0	%																																						0
CHEMBL4444752			368.26	0.0	4.17	6t	CC(=O)c1c(Nc2ccc(F)c(F)c2F)[nH]c2c(F)cc(F)cc2c1=O	IC50	=	530.0	nM	6.28			UO_0000065					0.0	CHEMBL4315144	Antiviral activity against MERS-CoV KOR/KNIH/002_05_2015 infected in African green monkey Vero cells expressing viral spike protein by immunofluorescence assay	F	BAO_0000218	organism-based format	Middle East respiratory syndrome-related coronavirus			Vero					CHEMBL4296578	Middle East respiratory syndrome-related coronavirus	Middle East respiratory syndrome-related coronavirus	ORGANISM	CHEMBL4311996	1.0	Scientific Literature	Bioorg Med Chem Lett	2019.0	CHEMBL3307520				0.53	530.0	1
CHEMBL3810361							O=C(O)c1ccccc1-c1ccc(/C=C2\C(=O)N(c3ccccc3)N=C2c2ccccc2)o1	IC50	'='	30300.0	nM																																						0
CHEMBL4572255			463.67	1.0	6.49	6w	CC(C)C(=O)c1c(Nc2ccc(F)c(F)c2F)[nH]c2c(Cl)cc(Cl)c(Cl)c2c1=O	IC50	=	100.0	nM	7.0			UO_0000065					0.0	CHEMBL4315144	Antiviral activity against MERS-CoV KOR/KNIH/002_05_2015 infected in African green monkey Vero cells expressing viral spike protein by immunofluorescence assay	F	BAO_0000218	organism-based format	Middle East respiratory syndrome-related coronavirus			Vero					CHEMBL4296578	Middle East respiratory syndrome-related coronavirus	Middle East respiratory syndrome-related coronavirus	ORGANISM	CHEMBL4311996	1.0	Scientific Literature	Bioorg Med Chem Lett	2019.0	CHEMBL3307520				0.1	100.0	1
CHEMBL1271993							O=C1C(Cl)=C(N2CCOCC2)C(=O)N1c1ccc(Cl)c(Cl)c1	Inhibition	'='	0.0	%																																						0
CHEMBL1200471							[O-][n+]1ccccc1[S-].[O-][n+]1ccccc1[S-].[Zn+2]	Inhibition	'='	42.0	%																																						0
CHEMBL465704							Nc1ccc2cc3ccc(N)cc3nc2c1.Nc1ccc2cc3ccc(N)cc3nc2c1.O=S(=O)(O)O	Inhibition	'='	37.0	%																																						0
CHEMBL5206532			446.79	0.0	3.63	81	O=C(NCc1cccs1)[C@@H]1CN(C(=O)CCl)CCN1c1ccc(Cl)c(Cl)c1	EC50	=	2640.0	nM	5.58			UO_0000065					0.0	CHEMBL5336402	Antiviral activity against MERS-CoV infected in Vero E6 cells assessed as reduction in viral replication measured after 48 hrs by qRT-PCR assay	F	BAO_0000218	organism-based format	Middle East respiratory syndrome-related coronavirus			Vero C1008					CHEMBL4296578	Middle East respiratory syndrome-related coronavirus	Middle East respiratory syndrome-related coronavirus	ORGANISM	CHEMBL5335779	1.0	Scientific Literature	Eur J Med Chem	2023.0	CHEMBL4295411	TIME = 48.0 hr			2.64	2640.0	1
CHEMBL4754946			443.87	1.0	5.69	28	N#Cc1cccc(/C=C/C(=O)Nc2ccc3ncnc(Nc4ccc(F)c(Cl)c4)c3c2)c1	IC50	>	25000.0	nM				UO_0000065					0.0	CHEMBL4669514	Antiviral activity against Middle East respiratory syndrome coronavirus MERS-CoV/KOR/KNIH/002_05_2015 infected in African green monkey Vero cells assessed as reduction in virus induced cytopathic effect after 24 hrs by immunofluorescence assay	F	BAO_0000218	organism-based format	Middle East respiratory syndrome-related coronavirus			Vero					CHEMBL4296578	Middle East respiratory syndrome-related coronavirus	Middle East respiratory syndrome-related coronavirus	ORGANISM	CHEMBL4665738	1.0	Scientific Literature	Bioorg Med Chem Lett	2020.0		TIME = 24.0 hr			25.0	25000.0	0
CHEMBL1255778							Cl.NC(CO)C(=O)NNCc1ccc(O)c(O)c1O	Inhibition	'='	9.0	%																																						0
CHEMBL2016757	GS-441524	1.0	291.27	0.0	-1.86	GS-441524	N#C[C@@]1(c2ccc3c(N)ncnn23)O[C@H](CO)[C@@H](O)[C@H]1O	EC50	=	860.0	nM	6.07			UO_0000065					0.0	CHEMBL5108780	Antiviral activity against MERS-CoV infected in HAE cells assessed as reduction in viral replication at MOI of 0.5 incubated for 3 hrs followed by virus removal measured after 48 hrs by Hoechst 33258 staining based assay	F	BAO_0000218	organism-based format	Middle East respiratory syndrome-related coronavirus			HAE					CHEMBL4296578	Middle East respiratory syndrome-related coronavirus	Middle East respiratory syndrome-related coronavirus	ORGANISM	CHEMBL5107958	1.0	Scientific Literature	ACS Med Chem Lett	2022.0		TIME = 51.0 hr			0.86	860.0	1
CHEMBL4748808			351.15	0.0	3.88	11b	O=c1[nH]c(Nc2cc(Cl)cc(Cl)c2)nc2cc([N+](=O)[O-])ccc12	IC50	>	25000.0	nM				UO_0000065					0.0	CHEMBL4739114	Antiviral activity against MERS-CoV infected in African green monkey Vero cells assessed as inhibition of viral infection by measuring reduction in spike protein level by immunofluorescence microscopic analysis	F	BAO_0000218	organism-based format	Middle East respiratory syndrome-related coronavirus			Vero					CHEMBL4296578	Middle East respiratory syndrome-related coronavirus	Middle East respiratory syndrome-related coronavirus	ORGANISM	CHEMBL4732249	1.0	Scientific Literature	Bioorg Med Chem Lett	2021.0					25.0	25000.0	0
CHEMBL428496	WORTMANNIN		428.44	0.0	2.54	Wortmannin	COC[C@H]1OC(=O)c2coc3c2[C@@]1(C)C1=C(C3=O)[C@@H]2CCC(=O)[C@@]2(C)C[C@H]1OC(C)=O	INHIBITION	=	40.0	%				UO_0000187					0.0	CHEMBL5132025	Antiviral activity against MERS-CoV infected in 1 hr pretreated human Huh-7 cells assessed as inhibition of viral growth at 10 uM measured after 48 hrs by plaque reduction assay relative to control	F	BAO_0000218	organism-based format	Middle East respiratory syndrome-related coronavirus			Huh-7					CHEMBL4296578	Middle East respiratory syndrome-related coronavirus	Middle East respiratory syndrome-related coronavirus	ORGANISM	CHEMBL5131378	1.0	Scientific Literature	J Med Chem	2022.0		Dose = 10.0 microM | TIME = 49.0 hr			40.0		0
CHEMBL55400	PROFLAVINE	2.0	209.25	0.0	2.55	23	Nc1ccc2cc3ccc(N)cc3nc2c1	IC50	=	21.0	nM	7.68			UO_0000065					0.0	CHEMBL5139924	Antiviral activity against MERS-CoV assessed as viral growth inhibition	F	BAO_0000218	organism-based format	Middle East respiratory syndrome-related coronavirus								CHEMBL4296578	Middle East respiratory syndrome-related coronavirus	Middle East respiratory syndrome-related coronavirus	ORGANISM	CHEMBL5137028	1.0	Scientific Literature	J Med Chem	2022.0					21.0	21.0	1
CHEMBL3809579							CC(C)(C)c1ccc(N2N=C(c3ccccc3)/C(=C/c3ccc(-c4ccccc4C(=O)O)o3)C2=O)cc1	IC50	'='	7700.0	nM																																						1
CHEMBL4779153			423.84	1.0	5.69	18	O=[N+]([O-])c1ccc(CNc2ccc3ncnc(Nc4ccc(F)c(Cl)c4)c3c2)cc1	IC50	=	2700.0	nM	5.57			UO_0000065					0.0	CHEMBL4669514	Antiviral activity against Middle East respiratory syndrome coronavirus MERS-CoV/KOR/KNIH/002_05_2015 infected in African green monkey Vero cells assessed as reduction in virus induced cytopathic effect after 24 hrs by immunofluorescence assay	F	BAO_0000218	organism-based format	Middle East respiratory syndrome-related coronavirus			Vero					CHEMBL4296578	Middle East respiratory syndrome-related coronavirus	Middle East respiratory syndrome-related coronavirus	ORGANISM	CHEMBL4665738	1.0	Scientific Literature	Bioorg Med Chem Lett	2020.0		TIME = 24.0 hr			2.7	2700.0	1
CHEMBL4759350			414.82	1.0	6.06	14	Fc1ccc(CNc2ccc3ncnc(Nc4ccc(F)c(Cl)c4)c3c2)cc1F	IC50	=	4600.0	nM	5.34			UO_0000065					0.0	CHEMBL4669514	Antiviral activity against Middle East respiratory syndrome coronavirus MERS-CoV/KOR/KNIH/002_05_2015 infected in African green monkey Vero cells assessed as reduction in virus induced cytopathic effect after 24 hrs by immunofluorescence assay	F	BAO_0000218	organism-based format	Middle East respiratory syndrome-related coronavirus			Vero					CHEMBL4296578	Middle East respiratory syndrome-related coronavirus	Middle East respiratory syndrome-related coronavirus	ORGANISM	CHEMBL4665738	1.0	Scientific Literature	Bioorg Med Chem Lett	2020.0		TIME = 24.0 hr			4.6	4600.0	1
CHEMBL5175540			445.51	0.0	2.16	8e	CC(C)C[C@H](NC(=O)OCC1CCC(F)(F)CC1)C(=O)N[C@H](C=O)C[C@H]1CCNC1=O	EC50	=	30.0	nM	7.52			UO_0000065					0.0	CHEMBL5124406	Antiviral activity against MERS-CoV by cell based assay	F	BAO_0000218	organism-based format	Middle East respiratory syndrome-related coronavirus								CHEMBL4296578	Middle East respiratory syndrome-related coronavirus	Middle East respiratory syndrome-related coronavirus	ORGANISM	CHEMBL5120880	1.0	Scientific Literature	J Med Chem	2022.0					0.03	30.0	1
CHEMBL5402990			524.66	1.0	1.53	11	CC(C)[C@H](NC(=O)OC(C)(C)C)C(=O)N1C[C@H](OC(C)(C)C)C[C@H]1C(=O)N[C@H](C=O)C[C@@H]1CCNC1=O	EC50	=	33560.0	nM	4.47			UO_0000065					0.0	CHEMBL5363162	Antiviral activity against MERS IP/COV/MERS/Hu/France/FRA2 infected in Vero E6-GFP cells assessed as reduction in viral cytopathic effect incubated for 4 days in presence of CP-100356 by fluorescence based assay	F	BAO_0000218	organism-based format	Middle East respiratory syndrome-related coronavirus			Vero E6					CHEMBL4296578	Middle East respiratory syndrome-related coronavirus	Middle East respiratory syndrome-related coronavirus	ORGANISM	CHEMBL5360575	1.0	Scientific Literature	Eur J Med Chem	2023.0		TIME = 96.0 hr			33.56	33560.0	0
CHEMBL4785508			375.04	1.0	5.28	11i	O=c1[nH]c(Nc2cc(Cl)cc(Cl)c2)nc2c(Cl)ccc(Cl)c12	IC50	=	620.0	nM	6.21			UO_0000065					0.0	CHEMBL4739114	Antiviral activity against MERS-CoV infected in African green monkey Vero cells assessed as inhibition of viral infection by measuring reduction in spike protein level by immunofluorescence microscopic analysis	F	BAO_0000218	organism-based format	Middle East respiratory syndrome-related coronavirus			Vero					CHEMBL4296578	Middle East respiratory syndrome-related coronavirus	Middle East respiratory syndrome-related coronavirus	ORGANISM	CHEMBL4732249	1.0	Scientific Literature	Bioorg Med Chem Lett	2021.0					0.62	620.0	1
CHEMBL472620			365.44	0.0	4.55	MAPK13-IN-1	Cn1nc(C(C)(C)C)cc1NC(=O)Nc1ccc(Oc2ccncc2)cc1	IC50	=	4630.0	nM	5.33			UO_0000065					0.0	CHEMBL5132016	Antiviral activity against MERS-CoV	F	BAO_0000218	organism-based format	Middle East respiratory syndrome-related coronavirus								CHEMBL4296578	Middle East respiratory syndrome-related coronavirus	Middle East respiratory syndrome-related coronavirus	ORGANISM	CHEMBL5131378	1.0	Scientific Literature	J Med Chem	2022.0					4.63	4630.0	1
CHEMBL3810328							O=C(O)c1ccc(Cl)cc1-c1ccc(/C=C2\C(=O)N(c3ccccc3)N=C2c2ccccc2)o1	IC50	'='	12200.0	nM																																						0
CHEMBL4762931			419.41	1.0	5.88	32	N#Cc1cccc(CNc2ccc3ncnc(Nc4ccc(C(F)(F)F)cc4)c3c2)c1	IC50	=	3600.0	nM	5.44			UO_0000065					0.0	CHEMBL4669514	Antiviral activity against Middle East respiratory syndrome coronavirus MERS-CoV/KOR/KNIH/002_05_2015 infected in African green monkey Vero cells assessed as reduction in virus induced cytopathic effect after 24 hrs by immunofluorescence assay	F	BAO_0000218	organism-based format	Middle East respiratory syndrome-related coronavirus			Vero					CHEMBL4296578	Middle East respiratory syndrome-related coronavirus	Middle East respiratory syndrome-related coronavirus	ORGANISM	CHEMBL4665738	1.0	Scientific Literature	Bioorg Med Chem Lett	2020.0		TIME = 24.0 hr			3.6	3600.0	1
CHEMBL9116							CNC(=O)ON(C(C)=O)C(=O)NC	Inhibition	'='	8.0	%																																						0
CHEMBL1380480							COc1cc(C(=S)N2CCOCC2)ccc1O	Inhibition	'='	0.0	%																																						0
CHEMBL3989553	NAFAMOSTAT MESYLATE	3.0	539.59	0.0	2.65	10	CS(=O)(=O)O.CS(=O)(=O)O.N=C(N)Nc1ccc(C(=O)Oc2ccc3cc(C(=N)N)ccc3c2)cc1	EC50	=	5.9	nM	8.23			UO_0000065					0.0	CHEMBL5519520	Antiviral activity against MERS-CoV infected in human Calu-3 cells assessed as inhibition of viral growth	F	BAO_0000218	organism-based format	Middle East respiratory syndrome-related coronavirus								CHEMBL4296578	Middle East respiratory syndrome-related coronavirus	Middle East respiratory syndrome-related coronavirus	ORGANISM	CHEMBL5518183	1.0	Scientific Literature	Eur J Med Chem	2024.0					5.9	5.9	1
CHEMBL211045			581.5	2.0	5.89	43	COc1ccc(C2=NC(c3ccc(Cl)cc3)C(c3ccc(Cl)cc3)N2C(=O)N2CCNC(=O)C2)c(OC(C)C)c1	EC50	=	36900.0	nM	4.43			UO_0000065					0.0	CHEMBL5234337	Antiviral activity against MERS-CoV/KOR/KNIH/002_05_2015 infected in human Huh-7 cells assessed as reduction in virus-induced cytopathic effect incubated for 3 days by CellTiter 96 aqueous one solution cell proliferation assay	F	BAO_0000218	organism-based format	Middle East respiratory syndrome-related coronavirus			Huh-7					CHEMBL4296578	Middle East respiratory syndrome-related coronavirus	Middle East respiratory syndrome-related coronavirus	ORGANISM	CHEMBL5233241	1.0	Scientific Literature	Eur J Med Chem	2020.0		TIME = 72.0 hr			36.9	36900.0	0
CHEMBL565612	SOTRASTAURIN	2.0	438.49	0.0	2.43	47	CN1CCN(c2nc(C3=C(c4c[nH]c5ccccc45)C(=O)NC3=O)c3ccccc3n2)CC1	EC50	=	9700.0	nM	5.01			UO_0000065					0.0	CHEMBL5234337	Antiviral activity against MERS-CoV/KOR/KNIH/002_05_2015 infected in human Huh-7 cells assessed as reduction in virus-induced cytopathic effect incubated for 3 days by CellTiter 96 aqueous one solution cell proliferation assay	F	BAO_0000218	organism-based format	Middle East respiratory syndrome-related coronavirus			Huh-7					CHEMBL4296578	Middle East respiratory syndrome-related coronavirus	Middle East respiratory syndrome-related coronavirus	ORGANISM	CHEMBL5233241	1.0	Scientific Literature	Eur J Med Chem	2020.0		TIME = 72.0 hr			9.7	9700.0	1
CHEMBL5207392			326.4	0.0	3.77	3s	Cc1nnc(SC(=O)c2ccc(C#Cc3ccccc3)o2)s1	IC50	'='	378.0	nM	6.42			UO_0000065					0.0	CHEMBL5136656	Inhibition of MERS-CoV -Mpro using Ac-Abu-Tle-Leu-Gln-ACC as substrate incubated for 2 hrs by FRET based assay	B	BAO_0000019	assay format	Middle East respiratory syndrome-related coronavirus								CHEMBL612545	Unchecked		UNCHECKED	CHEMBL5131566	1.0	Scientific Literature	J Med Chem	2022.0		TIME = 2.0 hr	INHIBITOR		0.3779999999999999		1
CHEMBL111654							Sc1nc2ccccc2s1	Inhibition	'='	0.0	%																																						0
CHEMBL270299							CC(C)(C)c1ccc(S(=O)(=O)/C=C/C#N)cc1	Inhibition	'='	0.0	%																																						0
CHEMBL5177782			282.32	0.0	3.67	3aa	O=C(Sc1ncccn1)c1ccc(-c2ccccc2)o1	IC50	'='	79.0	nM	7.1			UO_0000065					0.0	CHEMBL5136656	Inhibition of MERS-CoV -Mpro using Ac-Abu-Tle-Leu-Gln-ACC as substrate incubated for 2 hrs by FRET based assay	B	BAO_0000019	assay format	Middle East respiratory syndrome-related coronavirus								CHEMBL612545	Unchecked		UNCHECKED	CHEMBL5131566	1.0	Scientific Literature	J Med Chem	2022.0		TIME = 2.0 hr	INHIBITOR		0.079		1
CHEMBL4752901			396.83	1.0	5.92	15	Fc1ccc(CNc2ccc3ncnc(Nc4ccc(F)c(Cl)c4)c3c2)cc1	IC50	=	4600.0	nM	5.34			UO_0000065					0.0	CHEMBL4669514	Antiviral activity against Middle East respiratory syndrome coronavirus MERS-CoV/KOR/KNIH/002_05_2015 infected in African green monkey Vero cells assessed as reduction in virus induced cytopathic effect after 24 hrs by immunofluorescence assay	F	BAO_0000218	organism-based format	Middle East respiratory syndrome-related coronavirus			Vero					CHEMBL4296578	Middle East respiratory syndrome-related coronavirus	Middle East respiratory syndrome-related coronavirus	ORGANISM	CHEMBL4665738	1.0	Scientific Literature	Bioorg Med Chem Lett	2020.0		TIME = 24.0 hr			4.6	4600.0	1
CHEMBL313154							Nc1cc2c3ccccc3ccc2c2ccccc12	Inhibition	'='	3.0	%																																						0
CHEMBL490129							C[n+]1cc2c3c(ccc2c2ccc4cc5c(cc4c21)OCO5)OCO3.[Cl-]	Inhibition	'='	32.0	%																																						0
CHEMBL5198073			509.97	1.0	1.85	8b	COc1cccc2[nH]c(C(=O)N[C@@H](CC(C)C)C(=O)NN(C[C@@H]3CCNC3=O)C(=O)[C@H](F)Cl)cc12	EC50	=	5.01	nM	8.3			UO_0000065					0.0	CHEMBL5112766	Antiviral activity against MERS-CoV EMC2012 infected in HEK293T cells transfected with DPP4 assessed as inhibition of virus induced cytopathic effect incubated for 2 to 3 days by MTT assay	F	BAO_0000218	organism-based format	Middle East respiratory syndrome-related coronavirus			HEK293T					CHEMBL4296578	Middle East respiratory syndrome-related coronavirus	Middle East respiratory syndrome-related coronavirus	ORGANISM	CHEMBL5108072	1.0	Scientific Literature	J Med Chem	2022.0		Time_Lower = 2.0 day | Time_Upper = 3.0 day			5.01	5.01	1
CHEMBL3187985							CN1CCc2cccc3c2[C@H]1Cc1ccc(O)c(O)c1-3.CN1CCc2cccc3c2[C@H]1Cc1ccc(O)c(O)c1-3.Cl.Cl.O	Inhibition	'='	6.0	%																																						0
CHEMBL4779561			423.84	1.0	5.69	16	O=[N+]([O-])c1ccccc1CNc1ccc2ncnc(Nc3ccc(F)c(Cl)c3)c2c1	IC50	=	3300.0	nM	5.48			UO_0000065					0.0	CHEMBL4669514	Antiviral activity against Middle East respiratory syndrome coronavirus MERS-CoV/KOR/KNIH/002_05_2015 infected in African green monkey Vero cells assessed as reduction in virus induced cytopathic effect after 24 hrs by immunofluorescence assay	F	BAO_0000218	organism-based format	Middle East respiratory syndrome-related coronavirus			Vero					CHEMBL4296578	Middle East respiratory syndrome-related coronavirus	Middle East respiratory syndrome-related coronavirus	ORGANISM	CHEMBL4665738	1.0	Scientific Literature	Bioorg Med Chem Lett	2020.0		TIME = 24.0 hr			3.3	3300.0	1
CHEMBL69863							Oc1cc(O)cc(/C=C/c2ccc(O)c(O)c2)c1	Inhibition	'='	24.0	%																																						0
CHEMBL841	LOPERAMIDE	4.0	477.05	1.0	5.09	41	CN(C)C(=O)C(CCN1CCC(O)(c2ccc(Cl)cc2)CC1)(c1ccccc1)c1ccccc1	EC50	=	4800.0	nM	5.32			UO_0000065					0.0	CHEMBL5234334	Antiviral activity against MERS-CoV isolate EMC/2012 infected in human Huh-7 cells assessed as reduction in virus-induced cytopathic effect incubated for 2 days by MTS assay	F	BAO_0000218	organism-based format	Middle East respiratory syndrome-related coronavirus			Huh-7					CHEMBL4296578	Middle East respiratory syndrome-related coronavirus	Middle East respiratory syndrome-related coronavirus	ORGANISM	CHEMBL5233241	1.0	Scientific Literature	Eur J Med Chem	2020.0		TIME = 48.0 hr			4.8	4800.0	1
CHEMBL3545085							CC(C)c1cc(CNc2nc(Nc3cc(C4CC4)[nH]n3)cc(N3CCN(C)CC3)n2)on1	Inhibition	'='	9.0	%																																						0
CHEMBL929							CC(C)Nc1cccnc1N1CCN(C(=O)c2cc3cc(NS(C)(=O)=O)ccc3[nH]2)CC1.CS(=O)(=O)O	Inhibition	'='	34.0	%																																						0
CHEMBL1474701							O=C1C=CC(=O)C2=C1C1c3ccccc3C2c2ccccc21	Inhibition	'='	45.0	%																																						0
CHEMBL3808558							O=C(O)c1cccc(N2N=C(C(F)(F)F)/C(=C\c3ccc(-c4ccccc4C(=O)O)o3)C2=O)c1	IC50	'>'	50000.0	nM																																						0
CHEMBL3780681			566.66	1.0	2.32	11a	O=C(/C=C/c1ccccc1)N[C@@H](Cc1ccccc1)C(=O)N[C@@H](C[C@@H]1CCNC1=O)C(=O)C(=O)NCc1ccccc1	EC50	=	4.8	nM	8.32			UO_0000065					0.0	CHEMBL4404501	Antiviral activity against Middle East respiratory syndrome coronavirus infected in HuH7 cells expressing T7 RNA polymerase assessed as reduction in virus-induced cytopathic effect incubated for 2 days by non-radioactive cell proliferation assay	F	BAO_0000218	organism-based format	Middle East respiratory syndrome-related coronavirus								CHEMBL4296578	Middle East respiratory syndrome-related coronavirus	Middle East respiratory syndrome-related coronavirus	ORGANISM	CHEMBL4402565	1.0	Scientific Literature	J Med Chem	2020.0					0.0048	4.8	1
CHEMBL3808427							CC(C)(C)c1ccc(N2N=C(c3ccccc3)/C(=C/c3ccc(-c4cc(Cl)ccc4C(=O)O)o3)C2=O)cc1	IC50	'='	7400.0	nM																																						1
CHEMBL4463570			378.33	0.0	4.67	6v	CC(C)C(=O)c1c(Nc2ccc(F)cc2F)[nH]c2c(F)cc(F)cc2c1=O	IC50	=	790.0	nM	6.1			UO_0000065					0.0	CHEMBL4315144	Antiviral activity against MERS-CoV KOR/KNIH/002_05_2015 infected in African green monkey Vero cells expressing viral spike protein by immunofluorescence assay	F	BAO_0000218	organism-based format	Middle East respiratory syndrome-related coronavirus			Vero					CHEMBL4296578	Middle East respiratory syndrome-related coronavirus	Middle East respiratory syndrome-related coronavirus	ORGANISM	CHEMBL4311996	1.0	Scientific Literature	Bioorg Med Chem Lett	2019.0	CHEMBL3307520				0.79	790.0	1
CHEMBL4743044			341.24	0.0	3.96	10a	O=c1[nH]c(Nc2cc(F)cc(F)c2)nc2cc(C(F)(F)F)ccc12	IC50	=	730.0	nM	6.14			UO_0000065					0.0	CHEMBL4739114	Antiviral activity against MERS-CoV infected in African green monkey Vero cells assessed as inhibition of viral infection by measuring reduction in spike protein level by immunofluorescence microscopic analysis	F	BAO_0000218	organism-based format	Middle East respiratory syndrome-related coronavirus			Vero					CHEMBL4296578	Middle East respiratory syndrome-related coronavirus	Middle East respiratory syndrome-related coronavirus	ORGANISM	CHEMBL4732249	1.0	Scientific Literature	Bioorg Med Chem Lett	2021.0					0.73	730.0	1
CHEMBL4454132			348.74	0.0	4.41	6s	CC(=O)c1c(Nc2ccc(Cl)cc2)[nH]c2c(F)cc(F)cc2c1=O	IC50	=	1440.0	nM	5.84			UO_0000065					0.0	CHEMBL4315144	Antiviral activity against MERS-CoV KOR/KNIH/002_05_2015 infected in African green monkey Vero cells expressing viral spike protein by immunofluorescence assay	F	BAO_0000218	organism-based format	Middle East respiratory syndrome-related coronavirus			Vero					CHEMBL4296578	Middle East respiratory syndrome-related coronavirus	Middle East respiratory syndrome-related coronavirus	ORGANISM	CHEMBL4311996	1.0	Scientific Literature	Bioorg Med Chem Lett	2019.0	CHEMBL3307520				1.44	1440.0	1
CHEMBL4558866			429.23	1.0	5.83	6x	CC(C)C(=O)c1c(Nc2ccc(F)c(F)c2F)[nH]c2c(Cl)ccc(Cl)c2c1=O	IC50	=	166.0	nM	6.78			UO_0000065					0.0	CHEMBL4315144	Antiviral activity against MERS-CoV KOR/KNIH/002_05_2015 infected in African green monkey Vero cells expressing viral spike protein by immunofluorescence assay	F	BAO_0000218	organism-based format	Middle East respiratory syndrome-related coronavirus			Vero					CHEMBL4296578	Middle East respiratory syndrome-related coronavirus	Middle East respiratory syndrome-related coronavirus	ORGANISM	CHEMBL4311996	1.0	Scientific Literature	Bioorg Med Chem Lett	2019.0	CHEMBL3307520				0.166	166.0	1
CHEMBL5596689			2994.72			AEEA-C16	CCCCCCCCCCCCCCCC(=O)NCCCC[C@H](NC(=O)COCCOCCNC(=O)[C@H](Cc1ccc(O)cc1)NC(=O)[C@H](CO)NC(=O)[C@H](CCC(=O)O)NC(=O)[C@H](CC(N)=O)NC(=O)[C@H](CC(C)C)NC(=O)[C@H](CCCCN)NC(=O)[C@H](CCCCN)NC(=O)[C@@H](NC(=O)[C@@H](NC(=O)[C@H](CCC(=O)O)NC(=O)[C@H](CCC(N)=O)NC(=O)[C@H](CC(C)C)NC(=O)[C@H](CO)NC(=O)[C@H](CC(C)C)NC(=O)[C@H](CCSC)NC(=O)C(C)(C)NC(=O)[C@H](Cc1ccc(O)cc1)NC(=O)[C@@H](NC(=O)[C@H](CC(C)C)NC(=O)C(C)(…	EC50	=	5220.0	nM	5.28			UO_0000065					0.0	CHEMBL5584608	Antiviral activity against MERS CoV pseudovirus infected in Huh-7 cells assessed as inhibition of viral infection	F	BAO_0000218	organism-based format	Middle East respiratory syndrome-related coronavirus			Huh-7					CHEMBL4296578	Middle East respiratory syndrome-related coronavirus	Middle East respiratory syndrome-related coronavirus	ORGANISM	CHEMBL5584214	1.0	Scientific Literature	Bioorg Med Chem Lett	2024.0					5.22	5220.0	1
CHEMBL5173920			275.36	0.0	3.26	3f	Cc1nnc(SC(=O)c2ccc3[nH]ccc3c2)s1	IC50	'='	945.0	nM	6.03			UO_0000065					0.0	CHEMBL5136656	Inhibition of MERS-CoV -Mpro using Ac-Abu-Tle-Leu-Gln-ACC as substrate incubated for 2 hrs by FRET based assay	B	BAO_0000019	assay format	Middle East respiratory syndrome-related coronavirus								CHEMBL612545	Unchecked		UNCHECKED	CHEMBL5131566	1.0	Scientific Literature	J Med Chem	2022.0		TIME = 2.0 hr	INHIBITOR		0.945		1
CHEMBL5441395			464.6	0.0	4.2	ASAP-0011446	Cc1nn(C)cc1-c1cc2c(N[C@H](c3ccc4c(c3)S(=O)(=O)CCC4)C(C)C)ncnc2[nH]1	EC50	>	5000.0	nM			Falls Outside The Dose Series	UO_0000065					0.0	CHEMBL5441384	Functional immunofluorescence assay to measure dose dependent changes in antiviral-drug inhibitory efficacy against MERS-CoV EMC/2012 in Vero E6/TMPRSS2 cells (cotreated with P-gp inhibitor, Elacridar). Cells are treated with antiviral candidates that are serially diluted, following infection, cells are fixed. EC50 is reported via analysis of immunofluorescence staining. The assay has been perfor…	F	BAO_0000218	organism-based format	Chlorocebus sabaeus			VeroE6/TMPRSS2					CHEMBL4296578	Middle East respiratory syndrome-related coronavirus	Middle East respiratory syndrome-related coronavirus	ORGANISM	CHEMBL5441381	71.0	AI-driven Structure-enabled Antiviral Platform (ASAP)		2024.0	CHEMBL5442302	Baseline response = 0.0 % | Hill slope = -0.054 None | Maximum measured = 103.37 % | Maximum response = 100.0 % | Minimum measured = 64.5 % | R squared = 0.016 None			5.0	5000.0	1
CHEMBL4554248			350.27	0.0	4.03	6g	CC(=O)c1c(Nc2ccc(F)cc2F)[nH]c2c(F)cc(F)cc2c1=O	IC50	=	1060.0	nM	5.97			UO_0000065					0.0	CHEMBL4315144	Antiviral activity against MERS-CoV KOR/KNIH/002_05_2015 infected in African green monkey Vero cells expressing viral spike protein by immunofluorescence assay	F	BAO_0000218	organism-based format	Middle East respiratory syndrome-related coronavirus			Vero					CHEMBL4296578	Middle East respiratory syndrome-related coronavirus	Middle East respiratory syndrome-related coronavirus	ORGANISM	CHEMBL4311996	1.0	Scientific Literature	Bioorg Med Chem Lett	2019.0	CHEMBL3307520				1.06	1060.0	1
CHEMBL4451818			280.37	0.0	3.81	P3	CN(C)Cc1c[nH]c2ccc(OCc3ccccc3)cc12	EC50	=	32100.0	nM	4.49			UO_0000065					0.0	CHEMBL4382041	Antiviral activity against MERS-CoV infected in African green monkey Vero E6 cells incubated for 48 hrs by neutral red uptake assay	F	BAO_0000218	organism-based format	Middle East respiratory syndrome-related coronavirus			Vero C1008					CHEMBL4296578	Middle East respiratory syndrome-related coronavirus	Middle East respiratory syndrome-related coronavirus	ORGANISM	CHEMBL4376899	1.0	Scientific Literature	J Med Chem	2020.0	CHEMBL4295411				32.1	32100.0	0
CHEMBL4781505			439.4	1.0	5.91	35	O=[N+]([O-])c1ccc(CNc2ccc3ncnc(Nc4ccc(C(F)(F)F)cc4)c3c2)cc1	IC50	=	3300.0	nM	5.48			UO_0000065					0.0	CHEMBL4669514	Antiviral activity against Middle East respiratory syndrome coronavirus MERS-CoV/KOR/KNIH/002_05_2015 infected in African green monkey Vero cells assessed as reduction in virus induced cytopathic effect after 24 hrs by immunofluorescence assay	F	BAO_0000218	organism-based format	Middle East respiratory syndrome-related coronavirus			Vero					CHEMBL4296578	Middle East respiratory syndrome-related coronavirus	Middle East respiratory syndrome-related coronavirus	ORGANISM	CHEMBL4665738	1.0	Scientific Literature	Bioorg Med Chem Lett	2020.0		TIME = 24.0 hr			3.3	3300.0	1
CHEMBL5188945			555.67	1.0	2.09	9c	CCCCC1CCC(OC(=O)N[C@@H](CC(C)C)C(=O)N[C@@H](C[C@H]2CCNC2=O)C(O)S(=O)(=O)[O-])CC1.[Na+]	IC50	=	130.0	nM	6.89			UO_0000065					0.0	CHEMBL5124403	Antiviral activity against MERS-CoV by enzymatic assay	F	BAO_0000218	organism-based format	Middle East respiratory syndrome-related coronavirus								CHEMBL4296578	Middle East respiratory syndrome-related coronavirus	Middle East respiratory syndrome-related coronavirus	ORGANISM	CHEMBL5120880	1.0	Scientific Literature	J Med Chem	2022.0					0.13	130.0	1
CHEMBL1096							CC(C)c1ccc2oc3nc(N)c(C(=O)O)cc3c(=O)c2c1	Inhibition	'='	0.0	%																																						0
CHEMBL4754588			318.24	0.0	2.85	10b	O=c1[nH]c(Nc2cc(F)cc(F)c2)nc2cc([N+](=O)[O-])ccc12	IC50	=	8500.0	nM	5.07			UO_0000065					0.0	CHEMBL4739114	Antiviral activity against MERS-CoV infected in African green monkey Vero cells assessed as inhibition of viral infection by measuring reduction in spike protein level by immunofluorescence microscopic analysis	F	BAO_0000218	organism-based format	Middle East respiratory syndrome-related coronavirus			Vero					CHEMBL4296578	Middle East respiratory syndrome-related coronavirus	Middle East respiratory syndrome-related coronavirus	ORGANISM	CHEMBL4732249	1.0	Scientific Literature	Bioorg Med Chem Lett	2021.0					8.5	8500.0	1
CHEMBL2364626	RALIMETINIB	2.0	420.54	1.0	5.55	Ralimetinib	CC(C)(C)Cn1c(N)nc2ccc(-c3[nH]c(C(C)(C)C)nc3-c3ccc(F)cc3)nc21	IC50	=	873.0	nM	6.06			UO_0000065					0.0	CHEMBL5132016	Antiviral activity against MERS-CoV	F	BAO_0000218	organism-based format	Middle East respiratory syndrome-related coronavirus								CHEMBL4296578	Middle East respiratory syndrome-related coronavirus	Middle East respiratory syndrome-related coronavirus	ORGANISM	CHEMBL5131378	1.0	Scientific Literature	J Med Chem	2022.0					0.873	873.0	1
CHEMBL4754320			307.69	0.0	3.6	9e	O=c1[nH]c(Nc2cc(F)cc(F)c2)nc2cc(Cl)ccc12	IC50	=	390.0	nM	6.41			UO_0000065					0.0	CHEMBL4739114	Antiviral activity against MERS-CoV infected in African green monkey Vero cells assessed as inhibition of viral infection by measuring reduction in spike protein level by immunofluorescence microscopic analysis	F	BAO_0000218	organism-based format	Middle East respiratory syndrome-related coronavirus			Vero					CHEMBL4296578	Middle East respiratory syndrome-related coronavirus	Middle East respiratory syndrome-related coronavirus	ORGANISM	CHEMBL4732249	1.0	Scientific Literature	Bioorg Med Chem Lett	2021.0					0.39	390.0	1
CHEMBL5441398			364.37	0.0	1.19	ASAP-0015381	COc1ccc([C@H](Cc2nnn[nH]2)NC(=O)c2ncnc3[nH]ccc23)cc1	EC50	>	5000.0	nM			Falls Outside The Dose Series	UO_0000065					0.0	CHEMBL5441384	Functional immunofluorescence assay to measure dose dependent changes in antiviral-drug inhibitory efficacy against MERS-CoV EMC/2012 in Vero E6/TMPRSS2 cells (cotreated with P-gp inhibitor, Elacridar). Cells are treated with antiviral candidates that are serially diluted, following infection, cells are fixed. EC50 is reported via analysis of immunofluorescence staining. The assay has been perfor…	F	BAO_0000218	organism-based format	Chlorocebus sabaeus			VeroE6/TMPRSS2					CHEMBL4296578	Middle East respiratory syndrome-related coronavirus	Middle East respiratory syndrome-related coronavirus	ORGANISM	CHEMBL5441381	71.0	AI-driven Structure-enabled Antiviral Platform (ASAP)		2024.0	CHEMBL5442302	Baseline response = 0.0 % | Hill slope = 0.103 None | Maximum measured = 110.96 % | Maximum response = 100.0 % | Minimum measured = 85.89 % | R squared = 0.023 None			5.0	5000.0	1
CHEMBL324842							O=C(/C=C/c1ccc(O)c(O)c1)O[C@H](Cc1ccc(O)c(O)c1)C(=O)O	Inhibition	'='	19.0	%																																						0
CHEMBL4472908			286.38	0.0	3.67	6a	CC(=O)c1c(NC(C)C)[nH]c2c(C(C)C)cccc2c1=O	IC50	>	25000.0	nM				UO_0000065					0.0	CHEMBL4315144	Antiviral activity against MERS-CoV KOR/KNIH/002_05_2015 infected in African green monkey Vero cells expressing viral spike protein by immunofluorescence assay	F	BAO_0000218	organism-based format	Middle East respiratory syndrome-related coronavirus			Vero					CHEMBL4296578	Middle East respiratory syndrome-related coronavirus	Middle East respiratory syndrome-related coronavirus	ORGANISM	CHEMBL4311996	1.0	Scientific Literature	Bioorg Med Chem Lett	2019.0	CHEMBL3307520				25.0	25000.0	0
CHEMBL4741240			340.6	0.0	4.63	9g	O=c1[nH]c(Nc2cc(Cl)cc(Cl)c2)nc2cc(Cl)ccc12	IC50	=	930.0	nM	6.03			UO_0000065					0.0	CHEMBL4739114	Antiviral activity against MERS-CoV infected in African green monkey Vero cells assessed as inhibition of viral infection by measuring reduction in spike protein level by immunofluorescence microscopic analysis	F	BAO_0000218	organism-based format	Middle East respiratory syndrome-related coronavirus			Vero					CHEMBL4296578	Middle East respiratory syndrome-related coronavirus	Middle East respiratory syndrome-related coronavirus	ORGANISM	CHEMBL4732249	1.0	Scientific Literature	Bioorg Med Chem Lett	2021.0					0.93	930.0	1
CHEMBL480							Cc1c(OCC(F)(F)F)ccnc1C[S+]([O-])c1nc2ccccc2[nH]1	Inhibition	'='	47.0	%																																						0
CHEMBL4747782			322.15	0.0	3.68	11f	O=c1[nH]c(Nc2cc(Cl)cc(Cl)c2)nc2c(O)cccc12	IC50	=	1700.0	nM	5.77			UO_0000065					0.0	CHEMBL4739114	Antiviral activity against MERS-CoV infected in African green monkey Vero cells assessed as inhibition of viral infection by measuring reduction in spike protein level by immunofluorescence microscopic analysis	F	BAO_0000218	organism-based format	Middle East respiratory syndrome-related coronavirus			Vero					CHEMBL4296578	Middle East respiratory syndrome-related coronavirus	Middle East respiratory syndrome-related coronavirus	ORGANISM	CHEMBL4732249	1.0	Scientific Literature	Bioorg Med Chem Lett	2021.0					1.7	1700.0	1
CHEMBL3545157							O=c1sn(-c2cccc3ccccc23)c(=O)n1Cc1ccccc1	Inhibition	'='	0.0	%																																						0
CHEMBL4548966			364.3	0.0	3.9	6m	CC(=O)c1c(NCc2ccc(F)cc2F)[nH]c2c(F)cc(F)cc2c1=O	IC50	=	5900.0	nM	5.23			UO_0000065					0.0	CHEMBL4315144	Antiviral activity against MERS-CoV KOR/KNIH/002_05_2015 infected in African green monkey Vero cells expressing viral spike protein by immunofluorescence assay	F	BAO_0000218	organism-based format	Middle East respiratory syndrome-related coronavirus			Vero					CHEMBL4296578	Middle East respiratory syndrome-related coronavirus	Middle East respiratory syndrome-related coronavirus	ORGANISM	CHEMBL4311996	1.0	Scientific Literature	Bioorg Med Chem Lett	2019.0	CHEMBL3307520				5.9	5900.0	1
CHEMBL4580358			272.35	0.0	3.17	6b	CC(=O)c1c(NC(C)C)[nH]c2c(C)cc(C)cc2c1=O	IC50	>	25000.0	nM				UO_0000065					0.0	CHEMBL4315144	Antiviral activity against MERS-CoV KOR/KNIH/002_05_2015 infected in African green monkey Vero cells expressing viral spike protein by immunofluorescence assay	F	BAO_0000218	organism-based format	Middle East respiratory syndrome-related coronavirus			Vero					CHEMBL4296578	Middle East respiratory syndrome-related coronavirus	Middle East respiratory syndrome-related coronavirus	ORGANISM	CHEMBL4311996	1.0	Scientific Literature	Bioorg Med Chem Lett	2019.0	CHEMBL3307520				25.0	25000.0	0
CHEMBL5591580	IBUZATRELVIR	2.0	489.5	0.0	1.07	9; PF-07817883	COC(=O)N[C@H](C(=O)N1C[C@H](C(F)(F)F)C[C@H]1C(=O)N[C@H](C#N)C[C@@H]1CCNC1=O)C(C)(C)C	EC50	=	158.0	nM	6.8			UO_0000065					0.0	CHEMBL5576488	Antiviral activity against MERS-CoV infected in African green monkey Vero cells incubated for 3 days	F	BAO_0000218	organism-based format	Middle East respiratory syndrome-related coronavirus			Vero					CHEMBL4296578	Middle East respiratory syndrome-related coronavirus	Middle East respiratory syndrome-related coronavirus	ORGANISM	CHEMBL5576048	1.0	Scientific Literature	J Med Chem	2024.0		TIME = 72.0 hr			158.0	158.0	1
CHEMBL4747545			289.24	0.0	2.65	10e	O=c1[nH]c(Nc2cc(F)cc(F)c2)nc2cccc(O)c12	IC50	=	1100.0	nM	5.96			UO_0000065					0.0	CHEMBL4739114	Antiviral activity against MERS-CoV infected in African green monkey Vero cells assessed as inhibition of viral infection by measuring reduction in spike protein level by immunofluorescence microscopic analysis	F	BAO_0000218	organism-based format	Middle East respiratory syndrome-related coronavirus			Vero					CHEMBL4296578	Middle East respiratory syndrome-related coronavirus	Middle East respiratory syndrome-related coronavirus	ORGANISM	CHEMBL4732249	1.0	Scientific Literature	Bioorg Med Chem Lett	2021.0					1.1	1100.0	1
CHEMBL3809059							COc1ccc(N2N=C(c3ccccc3)/C(=C/c3ccc(-c4ccccc4C(=O)O)o3)C2=O)cc1	IC50	'='	8900.0	nM																																						1
CHEMBL125	MILTEFOSINE	4.0	407.58	1.0	5.68	Miltefosine	CCCCCCCCCCCCCCCCOP(=O)([O-])OCC[N+](C)(C)C	INHIBITION	=	28.0	%				UO_0000187					0.0	CHEMBL5132025	Antiviral activity against MERS-CoV infected in 1 hr pretreated human Huh-7 cells assessed as inhibition of viral growth at 10 uM measured after 48 hrs by plaque reduction assay relative to control	F	BAO_0000218	organism-based format	Middle East respiratory syndrome-related coronavirus			Huh-7					CHEMBL4296578	Middle East respiratory syndrome-related coronavirus	Middle East respiratory syndrome-related coronavirus	ORGANISM	CHEMBL5131378	1.0	Scientific Literature	J Med Chem	2022.0		Dose = 10.0 microM | TIME = 49.0 hr			28.0		0
CHEMBL5441414			430.47	0.0	3.21	ASAP-0008418	CC(C)[C@@H](Nc1ncnc2[nH]c(-c3cnn(C)c3C#N)cc12)c1ccc2c(n1)OCCO2	EC90	>	5.0	uM			Falls Outside The Dose Series	UO_0000064					0.0	CHEMBL5441384	Functional immunofluorescence assay to measure dose dependent changes in antiviral-drug inhibitory efficacy against MERS-CoV EMC/2012 in Vero E6/TMPRSS2 cells (cotreated with P-gp inhibitor, Elacridar). Cells are treated with antiviral candidates that are serially diluted, following infection, cells are fixed. EC50 is reported via analysis of immunofluorescence staining. The assay has been perfor…	F	BAO_0000218	organism-based format	Chlorocebus sabaeus			VeroE6/TMPRSS2					CHEMBL4296578	Middle East respiratory syndrome-related coronavirus	Middle East respiratory syndrome-related coronavirus	ORGANISM	CHEMBL5441381	71.0	AI-driven Structure-enabled Antiviral Platform (ASAP)		2024.0	CHEMBL5442302	Maximum measured = 125.18 % | Minimum measured = 101.27 %			5.0	5000.0	1
CHEMBL2107818							COc1cccc2c1C(=O)c1c(O)c3c(c(O)c1C2=O)C[C@@](O)(/C(CO)=N/NC(=O)CCCCCN1C(=O)C=CC1=O)C[C@@H]3O[C@H]1C[C@H](N)[C@H](O)[C@H](C)O1	Inhibition	'='	1.0	%																																						0
CHEMBL3809506							CC(C)c1ccc(N2N=C(c3ccccc3)/C(=C/c3ccc(-c4ccccc4C(=O)O)o3)C2=O)cc1	IC50	'='	8900.0	nM																																						1
CHEMBL5205032			588.56	2.0	2.06	1; GS-5734	CCC(CC)OC(=O)[C@H](C)N[P@](=O)(OC[C@H]1O[C@@](C#N)(c2ccc3c(N)ncnn23)[C@H](O)[C@@H]1O)Oc1ccccc1	EC50	=	69.0	nM	7.16			UO_0000065					0.0	CHEMBL5108779	Antiviral activity against MERS-CoV infected in human Calu-3 2B4 cells assessed as reduction in viral replication at MOI of 0.08 infected for 1 hr followed by virus removal and subsequent addition of medium containing compound measured after 48 hrs post-infection by nLUC assay	F	BAO_0000218	organism-based format	Severe acute respiratory syndrome coronavirus 2			Calu-3 2B4					CHEMBL4296578	Middle East respiratory syndrome-related coronavirus	Middle East respiratory syndrome-related coronavirus	ORGANISM	CHEMBL5107958	1.0	Scientific Literature	ACS Med Chem Lett	2022.0		TIME = 48.0 hr			0.069	69.0	1
CHEMBL488755							CN(C)CCNc1nc2cc(O)ccc2c2c1C(=O)c1ccccc1-2	Inhibition	'='	0.0	%																																						0
CHEMBL91704	K-777	2.0	574.75	1.0	3.66	48; K11777	CN1CCN(C(=O)N[C@@H](Cc2ccccc2)C(=O)N[C@H](/C=C/S(=O)(=O)c2ccccc2)CCc2ccccc2)CC1	IC50	=	46.0	nM	7.34			UO_0000065					0.0	CHEMBL5227042	Antiviral activity against recombinant MERS-CoV pseudovirus infected in Vero cells assessed as inhibition of viral replication incubated for 2 days by Dual-Glo luciferase assay	F	BAO_0000218	organism-based format	Middle East respiratory syndrome-related coronavirus			Vero					CHEMBL4296578	Middle East respiratory syndrome-related coronavirus	Middle East respiratory syndrome-related coronavirus	ORGANISM	CHEMBL5226291	1.0	Scientific Literature	Eur J Med Chem	2021.0	CHEMBL3307520	TIME = 48.0 hr			46.0	46.0	1
CHEMBL3084665			343.42	0.0	4.7	Difluorobenztropine	CN1[C@@H]2CC[C@H]1C[C@@H](OC(c1ccc(F)cc1)c1ccc(F)cc1)C2	IC50	=	2815.0	nM	5.55			UO_0000065					0.0	CHEMBL4825160	Antiviral activity against pseudovirus MERS-CoV spike glycoprotein infected human Huh-7 cells assessed as inhibition of viral infection measured after 24 hrs by luciferase reporter gene assay	F	BAO_0000218	organism-based format	Middle East respiratory syndrome-related coronavirus			Huh-7					CHEMBL4296578	Middle East respiratory syndrome-related coronavirus	Middle East respiratory syndrome-related coronavirus	ORGANISM	CHEMBL4823303	1.0	Scientific Literature	ACS Med Chem Lett	2021.0		TIME = 24.0 hr			2.815	2815.0	1
CHEMBL4526734			396.32	0.0	4.81	6u	CC(C)C(=O)c1c(Nc2ccc(F)c(F)c2F)[nH]c2c(F)cc(F)cc2c1=O	IC50	=	86.0	nM	7.07			UO_0000065					0.0	CHEMBL4315144	Antiviral activity against MERS-CoV KOR/KNIH/002_05_2015 infected in African green monkey Vero cells expressing viral spike protein by immunofluorescence assay	F	BAO_0000218	organism-based format	Middle East respiratory syndrome-related coronavirus			Vero					CHEMBL4296578	Middle East respiratory syndrome-related coronavirus	Middle East respiratory syndrome-related coronavirus	ORGANISM	CHEMBL4311996	1.0	Scientific Literature	Bioorg Med Chem Lett	2019.0	CHEMBL3307520				0.086	86.0	1
CHEMBL1201236							C[C@@](Cc1ccc(O)c(O)c1)(NN)C(=O)O	Inhibition	'='	0.0	%																																						0
CHEMBL4777223	PF-00835231	-1.0	472.54	0.0	0.89	PF-00835231	COc1cccc2[nH]c(C(=O)N[C@@H](CC(C)C)C(=O)N[C@@H](C[C@@H]3CCNC3=O)C(=O)CO)cc12	EC50	=	700.0	nM	6.16			UO_0000065					0.0	CHEMBL5112766	Antiviral activity against MERS-CoV EMC2012 infected in HEK293T cells transfected with DPP4 assessed as inhibition of virus induced cytopathic effect incubated for 2 to 3 days by MTT assay	F	BAO_0000218	organism-based format	Middle East respiratory syndrome-related coronavirus			HEK293T					CHEMBL4296578	Middle East respiratory syndrome-related coronavirus	Middle East respiratory syndrome-related coronavirus	ORGANISM	CHEMBL5108072	1.0	Scientific Literature	J Med Chem	2022.0		Time_Lower = 2.0 day | Time_Upper = 3.0 day			700.0	700.0	1
CHEMBL5188939			275.36	0.0	3.26	3g	Cc1nnc(SC(=O)c2ccc3cc[nH]c3c2)s1	IC50	'='	271.0	nM	6.57			UO_0000065					0.0	CHEMBL5136656	Inhibition of MERS-CoV -Mpro using Ac-Abu-Tle-Leu-Gln-ACC as substrate incubated for 2 hrs by FRET based assay	B	BAO_0000019	assay format	Middle East respiratory syndrome-related coronavirus								CHEMBL612545	Unchecked		UNCHECKED	CHEMBL5131566	1.0	Scientific Literature	J Med Chem	2022.0		TIME = 2.0 hr	INHIBITOR		0.271		1
CHEMBL217092	SARACATINIB	3.0	542.04	1.0	3.94	46	CN1CCN(CCOc2cc(OC3CCOCC3)c3c(Nc4c(Cl)ccc5c4OCO5)ncnc3c2)CC1	EC50	=	2900.0	nM	5.54			UO_0000065					0.0	CHEMBL5234337	Antiviral activity against MERS-CoV/KOR/KNIH/002_05_2015 infected in human Huh-7 cells assessed as reduction in virus-induced cytopathic effect incubated for 3 days by CellTiter 96 aqueous one solution cell proliferation assay	F	BAO_0000218	organism-based format	Middle East respiratory syndrome-related coronavirus			Huh-7					CHEMBL4296578	Middle East respiratory syndrome-related coronavirus	Middle East respiratory syndrome-related coronavirus	ORGANISM	CHEMBL5233241	1.0	Scientific Literature	Eur J Med Chem	2020.0		TIME = 72.0 hr			2.9	2900.0	1
CHEMBL1256832							Cl.Oc1cc2c(cc1O)[C@H]1c3ccccc3CN[C@@H]1CC2	Inhibition	'='	19.0	%																																						0
CHEMBL4530008			366.73	0.0	4.55	6e	CC(=O)c1c(Nc2ccc(F)cc2F)[nH]c2c(F)cc(Cl)cc2c1=O	IC50	=	980.0	nM	6.01			UO_0000065					0.0	CHEMBL4315144	Antiviral activity against MERS-CoV KOR/KNIH/002_05_2015 infected in African green monkey Vero cells expressing viral spike protein by immunofluorescence assay	F	BAO_0000218	organism-based format	Middle East respiratory syndrome-related coronavirus			Vero					CHEMBL4296578	Middle East respiratory syndrome-related coronavirus	Middle East respiratory syndrome-related coronavirus	ORGANISM	CHEMBL4311996	1.0	Scientific Literature	Bioorg Med Chem Lett	2019.0	CHEMBL3307520				0.98	980.0	1
CHEMBL4459172			445.68	1.0	6.35	6y	CC(C)C(=O)c1c(Nc2ccc(F)cc2F)[nH]c2c(Cl)cc(Cl)c(Cl)c2c1=O	IC50	=	129.0	nM	6.89			UO_0000065					0.0	CHEMBL4315144	Antiviral activity against MERS-CoV KOR/KNIH/002_05_2015 infected in African green monkey Vero cells expressing viral spike protein by immunofluorescence assay	F	BAO_0000218	organism-based format	Middle East respiratory syndrome-related coronavirus			Vero					CHEMBL4296578	Middle East respiratory syndrome-related coronavirus	Middle East respiratory syndrome-related coronavirus	ORGANISM	CHEMBL4311996	1.0	Scientific Literature	Bioorg Med Chem Lett	2019.0	CHEMBL3307520				0.129	129.0	1
CHEMBL5441408			403.24	0.0	2.91	ASAP-0014722	C[C@H](C(=O)O)[C@@H](NC(=O)c1ncnc2[nH]ccc12)c1ccc(Br)cc1	EC50	>	5000.0	nM			Falls Outside The Dose Series	UO_0000065					0.0	CHEMBL5441384	Functional immunofluorescence assay to measure dose dependent changes in antiviral-drug inhibitory efficacy against MERS-CoV EMC/2012 in Vero E6/TMPRSS2 cells (cotreated with P-gp inhibitor, Elacridar). Cells are treated with antiviral candidates that are serially diluted, following infection, cells are fixed. EC50 is reported via analysis of immunofluorescence staining. The assay has been perfor…	F	BAO_0000218	organism-based format	Chlorocebus sabaeus			VeroE6/TMPRSS2					CHEMBL4296578	Middle East respiratory syndrome-related coronavirus	Middle East respiratory syndrome-related coronavirus	ORGANISM	CHEMBL5441381	71.0	AI-driven Structure-enabled Antiviral Platform (ASAP)		2024.0	CHEMBL5442302	Baseline response = 0.0 % | Hill slope = -10.23 None | Maximum measured = 106.31 % | Maximum response = 100.0 % | Minimum measured = 63.32 % | R squared = 0.252 None			5.0	5000.0	1
CHEMBL1200795	CLEMASTINE FUMARATE	4.0	459.97	1.0	5.1	Clemastine fumarate	CN1CCC[C@@H]1CCO[C@](C)(c1ccccc1)c1ccc(Cl)cc1.O=C(O)/C=C/C(=O)O	IC50	=	1343.0	nM	5.87			UO_0000065					0.0	CHEMBL4825160	Antiviral activity against pseudovirus MERS-CoV spike glycoprotein infected human Huh-7 cells assessed as inhibition of viral infection measured after 24 hrs by luciferase reporter gene assay	F	BAO_0000218	organism-based format	Middle East respiratory syndrome-related coronavirus			Huh-7					CHEMBL4296578	Middle East respiratory syndrome-related coronavirus	Middle East respiratory syndrome-related coronavirus	ORGANISM	CHEMBL4823303	1.0	Scientific Literature	ACS Med Chem Lett	2021.0		TIME = 24.0 hr			1.3430000000000002	1343.0	1
CHEMBL2178720	N-HYDROXYCYTIDINE	-1.0	259.22	0.0	-2.34	25; NHC, EIDD-1931	O=c1nc(NO)ccn1[C@@H]1O[C@H](CO)[C@@H](O)[C@H]1O	EC50	=	24.0	nM	7.62			UO_0000065					0.0	CHEMBL5137632	Antiviral activity against MERS CoV clinical isolate 2019-nCoV/USA-WA1/2020 infected in HAE cells incubated for 48 hrs by qRT-PCR analysis	F	BAO_0000218	organism-based format	Middle East respiratory syndrome-related coronavirus			HAE					CHEMBL4296578	Middle East respiratory syndrome-related coronavirus	Middle East respiratory syndrome-related coronavirus	ORGANISM	CHEMBL5136972	1.0	Scientific Literature	J Med Chem	2022.0		TIME = 48.0 hr			0.024	24.0	1
CHEMBL4781940			403.85	1.0	5.65	20	N#Cc1cccc(CNc2ccc3ncnc(Nc4ccc(F)c(Cl)c4)c3c2)c1	IC50	=	157.0	nM	6.8			UO_0000065					0.0	CHEMBL4669514	Antiviral activity against Middle East respiratory syndrome coronavirus MERS-CoV/KOR/KNIH/002_05_2015 infected in African green monkey Vero cells assessed as reduction in virus induced cytopathic effect after 24 hrs by immunofluorescence assay	F	BAO_0000218	organism-based format	Middle East respiratory syndrome-related coronavirus			Vero					CHEMBL4296578	Middle East respiratory syndrome-related coronavirus	Middle East respiratory syndrome-related coronavirus	ORGANISM	CHEMBL4665738	1.0	Scientific Literature	Bioorg Med Chem Lett	2020.0		TIME = 24.0 hr			0.157	157.0	1
CHEMBL4762362			433.87	1.0	5.66	29	COc1cc2ncnc(Nc3ccc(F)c(Cl)c3)c2cc1NCc1cccc(C#N)c1	IC50	=	5800.0	nM	5.24			UO_0000065					0.0	CHEMBL4669514	Antiviral activity against Middle East respiratory syndrome coronavirus MERS-CoV/KOR/KNIH/002_05_2015 infected in African green monkey Vero cells assessed as reduction in virus induced cytopathic effect after 24 hrs by immunofluorescence assay	F	BAO_0000218	organism-based format	Middle East respiratory syndrome-related coronavirus			Vero					CHEMBL4296578	Middle East respiratory syndrome-related coronavirus	Middle East respiratory syndrome-related coronavirus	ORGANISM	CHEMBL4665738	1.0	Scientific Literature	Bioorg Med Chem Lett	2020.0		TIME = 24.0 hr			5.8	5800.0	1
CHEMBL1917204							Cc1ccc(-n2sc(=O)n(Cc3ccc(F)cc3)c2=O)cc1	Inhibition	'='	35.0	%																																						0
CHEMBL4442435			530.63	1.0	1.88	11s	O=C(/C=C/c1ccccc1)N[C@@H](CC1CC1)C(=O)N[C@@H](C[C@@H]1CCNC1=O)C(=O)C(=O)NCc1ccccc1	EC50	=	80.0	nM	7.1			UO_0000065					0.0	CHEMBL4404501	Antiviral activity against Middle East respiratory syndrome coronavirus infected in HuH7 cells expressing T7 RNA polymerase assessed as reduction in virus-induced cytopathic effect incubated for 2 days by non-radioactive cell proliferation assay	F	BAO_0000218	organism-based format	Middle East respiratory syndrome-related coronavirus								CHEMBL4296578	Middle East respiratory syndrome-related coronavirus	Middle East respiratory syndrome-related coronavirus	ORGANISM	CHEMBL4402565	1.0	Scientific Literature	J Med Chem	2020.0					0.08	80.0	1
[truncated: 4 more columns]
