# Supplementary material for: MERS-Mpro Predictor: A Machine Learning-Based Tool for Rapid Screening of Potential MERS-CoV Main Protease Inhibitors
Source: Int J Mol Sci. 2026 May 4;27(9):4107. doi: 10.3390/ijms27094107 (PMC13163357; doi:10.3390/ijms27094107)
Supplement: Supplementary file 1 [file ijms-27-04107-s001.zip › table s3 external_set.csv]

Molecule ChEMBL ID	Molecule Name	Molecule Max Phase	Molecular Weight	#RO5 Violations	AlogP	Compound Key	Smiles	Standard Type	Standard Relation	Standard Value	Standard Units	pChEMBL Value	Data Validity Comment	Comment	Uo Units	Ligand Efficiency BEI	Ligand Efficiency LE	Ligand Efficiency LLE	Ligand Efficiency SEI	Potential Duplicate	Assay ChEMBL ID	Assay Description	Assay Type	BAO Format ID	BAO Label	Assay Organism	Assay Tissue ChEMBL ID	Assay Tissue Name	Assay Cell Type	Assay Subcellular Fraction	Assay Parameters	Assay Variant Accession	Assay Variant Mutation	Target ChEMBL ID	Target Name	Target Organism	Target Type	Document ChEMBL ID	Source ID	Source Description	Document Journal	Document Year	Cell ChEMBL ID	Properties	Action Type	Standard Text Value	Value	Value_nM	Label
CHEMBL51085							O=c1c2ccccc2[se]n1-c1ccccc1	Inhibition	'='	14.0	%																																						0
CHEMBL729	LOPINAVIR	4.0	628.81	1.0	4.33	42	Cc1cccc(C)c1OCC(=O)N[C@@H](Cc1ccccc1)[C@@H](O)C[C@H](Cc1ccccc1)NC(=O)[C@H](C(C)C)N1CCCNC1=O	EC50	=	8000.0	nM	5.1			UO_0000065					0.0	CHEMBL5234334	Antiviral activity against MERS-CoV isolate EMC/2012 infected in human Huh-7 cells assessed as reduction in virus-induced cytopathic effect incubated for 2 days by MTS assay	F	BAO_0000218	organism-based format	Middle East respiratory syndrome-related coronavirus			Huh-7					CHEMBL4296578	Middle East respiratory syndrome-related coronavirus	Middle East respiratory syndrome-related coronavirus	ORGANISM	CHEMBL5233241	1.0	Scientific Literature	Eur J Med Chem	2020.0		TIME = 48.0 hr			8.0	8000.0	1
CHEMBL5435591			4357.16			LLS	CC(C)C[C@H](NC(=O)[C@H](CCC(=O)O)NC(=O)[C@H](CCC(=O)O)NC(=O)[C@H](CC(C)C)NC(=O)[C@H](CCCCN)NC(=O)[C@H](CCCCN)NC(=O)[C@H](CO)NC(=O)[C@H](CC(C)C)NC(=O)[C@H](CCC(=O)O)NC(=O)[C@H](CCC(=O)O)NC(=O)[C@H](CC(C)C)NC(=O)[C@H](CCCCN)NC(=O)[C@H](CCCCN)NC(=O)[C@H](CO)NC(=O)[C@H](CC(C)C)NC(=O)[C@H](CCC(=O)O)NC(=O)[C@H](CCC(=O)O)NC(=O)[C@H](CC(C)C)NC(=O)[C@H](CCCCN)NC(=O)[C@H](CCCCN)NC(=O)[C@H](CO)NC(=O)[C@H](C…	EC50	=	240.0	nM	6.62			UO_0000065					0.0	CHEMBL5320578	Antiviral activity against MERS-CoV infected in human Huh-7 cells assessed as reduction of viral growth	F	BAO_0000218	organism-based format	Middle East respiratory syndrome-related coronavirus			Huh-7					CHEMBL4296578	Middle East respiratory syndrome-related coronavirus	Middle East respiratory syndrome-related coronavirus	ORGANISM	CHEMBL5316353	1.0	Scientific Literature	J Med Chem	2023.0					0.24	240.0	1
CHEMBL2315036			507.54	0.0	0.54	7	CC(C)C[C@H](NC(=O)OCc1ccccc1)C(=O)N[C@@H](CC1CCNC1=O)C(O)S(=O)(=O)[O-].[Na+]	EC50	=	900.0	nM	6.05			UO_0000065					0.0	CHEMBL5124406	Antiviral activity against MERS-CoV by cell based assay	F	BAO_0000218	organism-based format	Middle East respiratory syndrome-related coronavirus								CHEMBL4296578	Middle East respiratory syndrome-related coronavirus	Middle East respiratory syndrome-related coronavirus	ORGANISM	CHEMBL5120880	1.0	Scientific Literature	J Med Chem	2022.0					0.9	900.0	1
CHEMBL3810366							CC1=NN(c2cccc(C(=O)O)c2)C(=O)/C1=C\c1ccc(-c2cc(Cl)ccc2C(=O)O)o1	IC50	'>'	50000.0	nM																																						0
CHEMBL1201073							O=C(O)[C@@H](S)[C@@H](S)C(=O)O	Inhibition	'='	0.0	%																																						0
CHEMBL3810325							O=C(O)c1ccccc1-c1ccc(/C=C2\C(=O)N(c3ccc(F)cc3)N=C2c2ccccc2)o1	IC50	'>'	50000.0	nM																																						0
CHEMBL5204452			307.43	0.0	3.67	3k	CSc1nnc(SC(=O)c2cc3ccccc3[nH]2)s1	IC50	'='	1130.0	nM	5.95			UO_0000065					0.0	CHEMBL5136656	Inhibition of MERS-CoV -Mpro using Ac-Abu-Tle-Leu-Gln-ACC as substrate incubated for 2 hrs by FRET based assay	B	BAO_0000019	assay format	Middle East respiratory syndrome-related coronavirus								CHEMBL612545	Unchecked		UNCHECKED	CHEMBL5131566	1.0	Scientific Literature	J Med Chem	2022.0		TIME = 2.0 hr	INHIBITOR		1.13		1
CHEMBL5270241			266.26	1.0	-2.34	1	Nc1ncnc2c([C@@H]3N[C@H](CO)[C@@H](O)[C@H]3O)n[nH]c12	EC50	=	8600.0	nM	5.07			UO_0000065					0.0	CHEMBL5259525	Antiviral activity against MERS-CoV infected in vervet monkey MA-104 cells assessed as reduction in virus-induced cytopathic effect measured after 15 to 30 mins by visual analysis	F	BAO_0000218	organism-based format	Middle East respiratory syndrome-related coronavirus			MA-104					CHEMBL4296578	Middle East respiratory syndrome-related coronavirus	Middle East respiratory syndrome-related coronavirus	ORGANISM	CHEMBL5257097	1.0	Scientific Literature	ACS Med Chem Lett	2023.0		TIME_Lower = 15.0 min | TIME_Upper = 30.0 min			8.6	8600.0	1
CHEMBL1161936							O=C(O)c1ccc(SSc2ccc(C(=O)O)cn2)nc1	Inhibition	'='	8.0	%																																						0
CHEMBL1256915							CN1CC[C@@]2(C)c3cc(O)ccc3N(C)[C@@H]12.O=C(O)/C=C/C(=O)O	Inhibition	'='	41.0	%																																						0
CHEMBL4859986			412.33	0.0	3.98	C3	CC(Nc1nc(N2CCNCC2)nc2cc(Br)ccc12)c1ccccc1	IC50	=	1272.0	nM	5.9			UO_0000065					0.0	CHEMBL4825160	Antiviral activity against pseudovirus MERS-CoV spike glycoprotein infected human Huh-7 cells assessed as inhibition of viral infection measured after 24 hrs by luciferase reporter gene assay	F	BAO_0000218	organism-based format	Middle East respiratory syndrome-related coronavirus			Huh-7					CHEMBL4296578	Middle East respiratory syndrome-related coronavirus	Middle East respiratory syndrome-related coronavirus	ORGANISM	CHEMBL4823303	1.0	Scientific Literature	ACS Med Chem Lett	2021.0		TIME = 24.0 hr			1.272	1272.0	1
CHEMBL5195656			395.5	0.0	1.67	8a	CC(C)C[C@H](NC(=O)OC1CCCCC1)C(=O)N[C@H](C=O)C[C@H]1CCNC1=O	IC50	=	350.0	nM	6.46			UO_0000065					0.0	CHEMBL5124403	Antiviral activity against MERS-CoV by enzymatic assay	F	BAO_0000218	organism-based format	Middle East respiratory syndrome-related coronavirus								CHEMBL4296578	Middle East respiratory syndrome-related coronavirus	Middle East respiratory syndrome-related coronavirus	ORGANISM	CHEMBL5120880	1.0	Scientific Literature	J Med Chem	2022.0					0.35	350.0	1
CHEMBL4783296			419.41	1.0	5.88	31	N#Cc1ccccc1CNc1ccc2ncnc(Nc3ccc(C(F)(F)F)cc3)c2c1	IC50	>	25000.0	nM				UO_0000065					0.0	CHEMBL4669514	Antiviral activity against Middle East respiratory syndrome coronavirus MERS-CoV/KOR/KNIH/002_05_2015 infected in African green monkey Vero cells assessed as reduction in virus induced cytopathic effect after 24 hrs by immunofluorescence assay	F	BAO_0000218	organism-based format	Middle East respiratory syndrome-related coronavirus			Vero					CHEMBL4296578	Middle East respiratory syndrome-related coronavirus	Middle East respiratory syndrome-related coronavirus	ORGANISM	CHEMBL4665738	1.0	Scientific Literature	Bioorg Med Chem Lett	2020.0		TIME = 24.0 hr			25.0	25000.0	0
CHEMBL71	CHLORPROMAZINE	4.0	318.87	0.0	4.89	40	CN(C)CCCN1c2ccccc2Sc2ccc(Cl)cc21	EC50	=	4900.0	nM	5.31			UO_0000065					0.0	CHEMBL5234334	Antiviral activity against MERS-CoV isolate EMC/2012 infected in human Huh-7 cells assessed as reduction in virus-induced cytopathic effect incubated for 2 days by MTS assay	F	BAO_0000218	organism-based format	Middle East respiratory syndrome-related coronavirus			Huh-7					CHEMBL4296578	Middle East respiratory syndrome-related coronavirus	Middle East respiratory syndrome-related coronavirus	ORGANISM	CHEMBL5233241	1.0	Scientific Literature	Eur J Med Chem	2020.0		TIME = 48.0 hr			4.9	4900.0	1
CHEMBL5418758			4357.16			IIS	CC[C@H](C)[C@H](N)C(=O)N[C@@H](CCC(=O)O)C(=O)N[C@@H](CCC(=O)O)C(=O)N[C@H](C(=O)N[C@@H](CO)C(=O)N[C@@H](CCCCN)C(=O)N[C@@H](CCCCN)C(=O)N[C@H](C(=O)N[C@@H](CCC(=O)O)C(=O)N[C@@H](CCC(=O)O)C(=O)N[C@H](C(=O)N[C@@H](CO)C(=O)N[C@@H](CCCCN)C(=O)N[C@@H](CCCCN)C(=O)N[C@H](C(=O)N[C@@H](CCC(=O)O)C(=O)N[C@@H](CCC(=O)O)C(=O)N[C@H](C(=O)N[C@@H](CO)C(=O)N[C@@H](CCCCN)C(=O)N[C@@H](CCCCN)C(=O)N[C@H](C(=O)N[C@@H](CC…	EC50	=	100.0	nM	7.0			UO_0000065					0.0	CHEMBL5320578	Antiviral activity against MERS-CoV infected in human Huh-7 cells assessed as reduction of viral growth	F	BAO_0000218	organism-based format	Middle East respiratory syndrome-related coronavirus			Huh-7					CHEMBL4296578	Middle East respiratory syndrome-related coronavirus	Middle East respiratory syndrome-related coronavirus	ORGANISM	CHEMBL5316353	1.0	Scientific Literature	J Med Chem	2023.0					0.1	100.0	1
CHEMBL4441971			572.71	1.0	3.05	11r	O=C(/C=C/c1ccccc1)N[C@@H](CC1CCCCC1)C(=O)N[C@@H](C[C@@H]1CCNC1=O)C(=O)C(=O)NCc1ccccc1	EC50	=	0.4	nM	9.4			UO_0000065					0.0	CHEMBL4404501	Antiviral activity against Middle East respiratory syndrome coronavirus infected in HuH7 cells expressing T7 RNA polymerase assessed as reduction in virus-induced cytopathic effect incubated for 2 days by non-radioactive cell proliferation assay	F	BAO_0000218	organism-based format	Middle East respiratory syndrome-related coronavirus								CHEMBL4296578	Middle East respiratory syndrome-related coronavirus	Middle East respiratory syndrome-related coronavirus	ORGANISM	CHEMBL4402565	1.0	Scientific Literature	J Med Chem	2020.0					0.0004	0.4	1
CHEMBL4454780			434.49	1.0	6.42	1; RYL-634	CCN(CC)c1ccc(Oc2ccc(-c3[nH]c4cccc(F)c4c(=O)c3C)cc2F)cc1	EC50	=	333.0	nM	6.48			UO_0000065					0.0	CHEMBL4335365	Antiviral activity against MERS-CoV infected in human Caco2 cells assessed as inhibition of viral replication measured at 18 hrs post-infection by plaque formation assay	F	BAO_0000218	organism-based format	Middle East respiratory syndrome-related coronavirus								CHEMBL4296578	Middle East respiratory syndrome-related coronavirus	Middle East respiratory syndrome-related coronavirus	ORGANISM	CHEMBL4334439	1.0	Scientific Literature	J Med Chem	2019.0					333.0	333.0	1
CHEMBL178459							Cc1c(-c2cnccn2)ssc1=S	Inhibition	'='	0.0	%																																						0
CHEMBL4799890			375.04	1.0	5.28	11j	O=c1[nH]c(Nc2cc(Cl)cc(Cl)c2)nc2c(Cl)c(Cl)ccc12	IC50	=	880.0	nM	6.06			UO_0000065					0.0	CHEMBL4739114	Antiviral activity against MERS-CoV infected in African green monkey Vero cells assessed as inhibition of viral infection by measuring reduction in spike protein level by immunofluorescence microscopic analysis	F	BAO_0000218	organism-based format	Middle East respiratory syndrome-related coronavirus			Vero					CHEMBL4296578	Middle East respiratory syndrome-related coronavirus	Middle East respiratory syndrome-related coronavirus	ORGANISM	CHEMBL4732249	1.0	Scientific Literature	Bioorg Med Chem Lett	2021.0					0.88	880.0	1
CHEMBL1591074							c1ccc2sc(SNC3CCCCC3)nc2c1	Inhibition	'='	0.0	%																																						0
CHEMBL4065616	REMDESIVIR	4.0	602.59	2.0	2.31	GS-5734	CCC(CC)COC(=O)[C@H](C)N[P@](=O)(OC[C@H]1O[C@@](C#N)(c2ccc3c(N)ncnn23)[C@H](O)[C@@H]1O)Oc1ccccc1	EC50	=	25.0	nM	7.6			UO_0000065					0.0	CHEMBL5336296	Antiviral activity against MERS-CoV infected in HAE cells	F	BAO_0000218	organism-based format	Middle East respiratory syndrome-related coronavirus								CHEMBL4296578	Middle East respiratory syndrome-related coronavirus	Middle East respiratory syndrome-related coronavirus	ORGANISM	CHEMBL5335778	1.0	Scientific Literature	Eur J Med Chem	2023.0					25.0	25.0	1
CHEMBL1821850			403.48	0.0	1.54	GC373	CC(C)C[C@H](NC(=O)OCc1ccccc1)C(=O)N[C@H](C=O)CC1CCNC1=O	IC50	'='	78.0	nM	7.11			UO_0000065					0.0	CHEMBL5136656	Inhibition of MERS-CoV -Mpro using Ac-Abu-Tle-Leu-Gln-ACC as substrate incubated for 2 hrs by FRET based assay	B	BAO_0000019	assay format	Middle East respiratory syndrome-related coronavirus								CHEMBL612545	Unchecked		UNCHECKED	CHEMBL5131566	1.0	Scientific Literature	J Med Chem	2022.0		TIME = 2.0 hr	INHIBITOR		0.078		1
CHEMBL164							O=c1c(O)c(-c2cc(O)c(O)c(O)c2)oc2cc(O)cc(O)c12	Inhibition	'='	5.0	%																																						0
CHEMBL3348861							O=C1c2c(O)cc(O)cc2O[C@H](c2cc(O)c(O)c(O)c2)[C@H]1O	Inhibition	'='	18.0	%																																						0
CHEMBL1408862							O=[N+]([O-])C(Br)(CO)CO	Inhibition	'='	14.0	%																																						0
CHEMBL4755225			398.47	1.0	5.2	10	COc1cccc(CNc2ccc3ncnc(Nc4cccc(C(C)=O)c4)c3c2)c1	IC50	>	25000.0	nM				UO_0000065					0.0	CHEMBL4669514	Antiviral activity against Middle East respiratory syndrome coronavirus MERS-CoV/KOR/KNIH/002_05_2015 infected in African green monkey Vero cells assessed as reduction in virus induced cytopathic effect after 24 hrs by immunofluorescence assay	F	BAO_0000218	organism-based format	Middle East respiratory syndrome-related coronavirus			Vero					CHEMBL4296578	Middle East respiratory syndrome-related coronavirus	Middle East respiratory syndrome-related coronavirus	ORGANISM	CHEMBL4665738	1.0	Scientific Literature	Bioorg Med Chem Lett	2020.0		TIME = 24.0 hr			25.0	25000.0	0
CHEMBL5190394			499.56	0.0	0.68	9a	CC(C)C[C@H](NC(=O)OC1CCCCC1)C(=O)N[C@@H](C[C@H]1CCNC1=O)C(O)S(=O)(=O)[O-].[Na+]	EC50	=	80.0	nM	7.1			UO_0000065					0.0	CHEMBL5124406	Antiviral activity against MERS-CoV by cell based assay	F	BAO_0000218	organism-based format	Middle East respiratory syndrome-related coronavirus								CHEMBL4296578	Middle East respiratory syndrome-related coronavirus	Middle East respiratory syndrome-related coronavirus	ORGANISM	CHEMBL5120880	1.0	Scientific Literature	J Med Chem	2022.0					0.08	80.0	1
CHEMBL4802135	NIRMATRELVIR	4.0	499.53	0.0	1.1	PF-07321332	CC(C)(C)[C@H](NC(=O)C(F)(F)F)C(=O)N1C[C@H]2[C@@H]([C@H]1C(=O)N[C@H](C#N)C[C@@H]1CCNC1=O)C2(C)C	EC50	=	24.3	nM	7.61			UO_0000065					0.0	CHEMBL5112766	Antiviral activity against MERS-CoV EMC2012 infected in HEK293T cells transfected with DPP4 assessed as inhibition of virus induced cytopathic effect incubated for 2 to 3 days by MTT assay	F	BAO_0000218	organism-based format	Middle East respiratory syndrome-related coronavirus			HEK293T					CHEMBL4296578	Middle East respiratory syndrome-related coronavirus	Middle East respiratory syndrome-related coronavirus	ORGANISM	CHEMBL5108072	1.0	Scientific Literature	J Med Chem	2022.0		Time_Lower = 2.0 day | Time_Upper = 3.0 day			24.3	24.3	1
CHEMBL5441396			496.64	0.0	2.92	ASAP-0011198	CC(C)[C@@H](Nc1ncnc2[nH]c(C(=O)N[C@@H]3CCN(C)C3)cc12)c1ccc2c(c1)S(=O)(=O)CCC2	EC50	>	5000.0	nM			Falls Outside The Dose Series	UO_0000065					0.0	CHEMBL5441384	Functional immunofluorescence assay to measure dose dependent changes in antiviral-drug inhibitory efficacy against MERS-CoV EMC/2012 in Vero E6/TMPRSS2 cells (cotreated with P-gp inhibitor, Elacridar). Cells are treated with antiviral candidates that are serially diluted, following infection, cells are fixed. EC50 is reported via analysis of immunofluorescence staining. The assay has been perfor…	F	BAO_0000218	organism-based format	Chlorocebus sabaeus			VeroE6/TMPRSS2					CHEMBL4296578	Middle East respiratory syndrome-related coronavirus	Middle East respiratory syndrome-related coronavirus	ORGANISM	CHEMBL5441381	71.0	AI-driven Structure-enabled Antiviral Platform (ASAP)		2024.0	CHEMBL5442302	Baseline response = 0.0 % | Hill slope = 0.145 None | Maximum measured = 106.94 % | Maximum response = 100.0 % | Minimum measured = 84.09 % | R squared = 0.071 None			5.0	5000.0	1
CHEMBL5174145			431.48	0.0	1.92	8d	CC(C)C[C@H](NC(=O)OC1CCC(F)(F)CC1)C(=O)N[C@H](C=O)C[C@H]1CCNC1=O	IC50	=	70.0	nM	7.16			UO_0000065					0.0	CHEMBL5124403	Antiviral activity against MERS-CoV by enzymatic assay	F	BAO_0000218	organism-based format	Middle East respiratory syndrome-related coronavirus								CHEMBL4296578	Middle East respiratory syndrome-related coronavirus	Middle East respiratory syndrome-related coronavirus	ORGANISM	CHEMBL5120880	1.0	Scientific Literature	J Med Chem	2022.0					0.07	70.0	1
CHEMBL5275463			534.51	3.0	1.41	15	CC(C)OC(=O)[C@H](C)N[P@](=O)(OC[C@H]1N[C@@H](c2c[nH]c3c(N)ncnc23)[C@H](O)[C@@H]1O)Oc1ccccc1	EC50	>	100000.0	nM				UO_0000065					0.0	CHEMBL5259524	Antiviral activity against MERS-CoV infected in African green monkey Vero 76 cells assessed as reduction in virus-induced cytopathic effect measured after 15 to 30 mins by by neutral red dye based analysis	F	BAO_0000218	organism-based format	Middle East respiratory syndrome-related coronavirus			Vero 76					CHEMBL4296578	Middle East respiratory syndrome-related coronavirus	Middle East respiratory syndrome-related coronavirus	ORGANISM	CHEMBL5257097	1.0	Scientific Literature	ACS Med Chem Lett	2023.0		TIME_Lower = 15.0 min | TIME_Upper = 30.0 min			100.0	100000.0	0
CHEMBL4453755			398.19	0.0	4.89	6l	CC(=O)c1c(OCc2ccc(Cl)c(Cl)c2)[nH]c2c(F)cc(F)cc2c1=O	IC50	=	7800.0	nM	5.11			UO_0000065					0.0	CHEMBL4315144	Antiviral activity against MERS-CoV KOR/KNIH/002_05_2015 infected in African green monkey Vero cells expressing viral spike protein by immunofluorescence assay	F	BAO_0000218	organism-based format	Middle East respiratory syndrome-related coronavirus			Vero					CHEMBL4296578	Middle East respiratory syndrome-related coronavirus	Middle East respiratory syndrome-related coronavirus	ORGANISM	CHEMBL4311996	1.0	Scientific Literature	Bioorg Med Chem Lett	2019.0	CHEMBL3307520				7.8	7800.0	1
CHEMBL5604436			365.83	0.0	4.13	ASAP-0027832	C=CC[C@H](Nc1cccc(-c2nn[nH]n2)c1)c1cc(Cl)cc2[nH]ncc12	EC50	=	988.0	nM	6.0			UO_0000065					0.0	CHEMBL5661952	Functional immunofluorescence assay to measure dose dependent changes in antiviral-drug inhibitory efficacy against MERS-CoV EMC/2012 in Vero E6/TMPRSS2 cells (cotreated with P-gp inhibitor, Elacridar). Cells are treated with antiviral candidates that are serially diluted, following infection, cells are fixed. EC50 is reported via analysis of immunofluorescence staining. The assay has been perfor…	F	BAO_0000218	organism-based format	Chlorocebus sabaeus			VeroE6/TMPRSS2		P-gp inhibitor: Elacidar			CHEMBL4296578	Middle East respiratory syndrome-related coronavirus	Middle East respiratory syndrome-related coronavirus	ORGANISM	CHEMBL5661943	71.0	AI-driven Structure-enabled Antiviral Platform (ASAP)		2024.0	CHEMBL5442302	Baseline response = 0.0 % | EC50 CI (lower) = 0.813 uM | EC50 CI (upper) = 1.202 uM | Hill slope = -2.124 None | Maximum measured = 98.3 % | Maximum response = 100.0 % | Minimum measured = 0.977 % | P-gp concentration = 2.0 uM | R squared = 0.939 None			0.988	988.0	1
CHEMBL3810109							O=C(O)c1cccc(N2N=C(C(F)(F)F)/C(=C/c3ccc(-c4cc(Cl)ccc4C(=O)O)o3)C2=O)c1	IC50	'>'	50000.0	nM																																						0
CHEMBL4303154							C/C=C1\C(OC2OC(CO)C(O)C(O)C2O)OC=C(C(=O)OC)C1CC(=O)OCCc1ccc(O)c(O)c1	Inhibition	'='	0.0	%																																						0
CHEMBL1188627							C/N=c1/nc(-c2ccccc2)n(-c2ccccc2)s1	Inhibition	'='	44.0	%																																						0
CHEMBL5438782			452.55	0.0	0.74	6	CC(C)[C@H](NC(=O)OC(C)(C)C)C(=O)N1CCC[C@H]1C(=O)N[C@H](C=O)C[C@@H]1CCNC1=O	EC50	=	4560.0	nM	5.34			UO_0000065					0.0	CHEMBL5363162	Antiviral activity against MERS IP/COV/MERS/Hu/France/FRA2 infected in Vero E6-GFP cells assessed as reduction in viral cytopathic effect incubated for 4 days in presence of CP-100356 by fluorescence based assay	F	BAO_0000218	organism-based format	Middle East respiratory syndrome-related coronavirus			Vero E6					CHEMBL4296578	Middle East respiratory syndrome-related coronavirus	Middle East respiratory syndrome-related coronavirus	ORGANISM	CHEMBL5360575	1.0	Scientific Literature	Eur J Med Chem	2023.0		TIME = 96.0 hr			4.56	4560.0	1
CHEMBL4444279			393.19	0.0	4.52	6r	CC(=O)c1c(Nc2ccc(Br)cc2)[nH]c2c(F)cc(F)cc2c1=O	IC50	=	1130.0	nM	5.95			UO_0000065					0.0	CHEMBL4315144	Antiviral activity against MERS-CoV KOR/KNIH/002_05_2015 infected in African green monkey Vero cells expressing viral spike protein by immunofluorescence assay	F	BAO_0000218	organism-based format	Middle East respiratory syndrome-related coronavirus			Vero					CHEMBL4296578	Middle East respiratory syndrome-related coronavirus	Middle East respiratory syndrome-related coronavirus	ORGANISM	CHEMBL4311996	1.0	Scientific Literature	Bioorg Med Chem Lett	2019.0	CHEMBL3307520				1.13	1130.0	1
CHEMBL4542462			544.65	1.0	2.27	11t	O=C(/C=C/c1ccccc1)N[C@@H](CC1CCC1)C(=O)N[C@@H](C[C@@H]1CCNC1=O)C(=O)C(=O)NCc1ccccc1	EC50	=	20.0	nM	7.7			UO_0000065					0.0	CHEMBL4404501	Antiviral activity against Middle East respiratory syndrome coronavirus infected in HuH7 cells expressing T7 RNA polymerase assessed as reduction in virus-induced cytopathic effect incubated for 2 days by non-radioactive cell proliferation assay	F	BAO_0000218	organism-based format	Middle East respiratory syndrome-related coronavirus								CHEMBL4296578	Middle East respiratory syndrome-related coronavirus	Middle East respiratory syndrome-related coronavirus	ORGANISM	CHEMBL4402565	1.0	Scientific Literature	J Med Chem	2020.0					0.02	20.0	1
CHEMBL4573119			393.73	0.0	4.31	6f	CC(=O)c1c(Nc2ccc(F)cc2F)[nH]c2c([N+](=O)[O-])cc(Cl)cc2c1=O	IC50	=	1160.0	nM	5.94			UO_0000065					0.0	CHEMBL4315144	Antiviral activity against MERS-CoV KOR/KNIH/002_05_2015 infected in African green monkey Vero cells expressing viral spike protein by immunofluorescence assay	F	BAO_0000218	organism-based format	Middle East respiratory syndrome-related coronavirus			Vero					CHEMBL4296578	Middle East respiratory syndrome-related coronavirus	Middle East respiratory syndrome-related coronavirus	ORGANISM	CHEMBL4311996	1.0	Scientific Literature	Bioorg Med Chem Lett	2019.0	CHEMBL3307520				1.16	1160.0	1
CHEMBL4799331			289.24	0.0	2.65	10f	O=c1[nH]c(Nc2cc(F)cc(F)c2)nc2ccc(O)cc12	IC50	=	3100.0	nM	5.51			UO_0000065					0.0	CHEMBL4739114	Antiviral activity against MERS-CoV infected in African green monkey Vero cells assessed as inhibition of viral infection by measuring reduction in spike protein level by immunofluorescence microscopic analysis	F	BAO_0000218	organism-based format	Middle East respiratory syndrome-related coronavirus			Vero					CHEMBL4296578	Middle East respiratory syndrome-related coronavirus	Middle East respiratory syndrome-related coronavirus	ORGANISM	CHEMBL4732249	1.0	Scientific Literature	Bioorg Med Chem Lett	2021.0					3.1	3100.0	1
CHEMBL3810010							CC1=NN(c2ccccc2)C(=O)/C1=C\c1ccc(-c2cc(Cl)ccc2C(=O)O)o1	IC50	'>'	50000.0	nM																																						0
CHEMBL5405842			468.6	0.0	1.28	5	CC(C)C[C@H](NC(=O)[C@@H](NC(=O)OC(C)(C)C)C(C)C)C(=O)N[C@H](C=O)C[C@@H]1CCNC1=O	EC50	=	1580.0	nM	5.8			UO_0000065					0.0	CHEMBL5363162	Antiviral activity against MERS IP/COV/MERS/Hu/France/FRA2 infected in Vero E6-GFP cells assessed as reduction in viral cytopathic effect incubated for 4 days in presence of CP-100356 by fluorescence based assay	F	BAO_0000218	organism-based format	Middle East respiratory syndrome-related coronavirus			Vero E6					CHEMBL4296578	Middle East respiratory syndrome-related coronavirus	Middle East respiratory syndrome-related coronavirus	ORGANISM	CHEMBL5360575	1.0	Scientific Literature	Eur J Med Chem	2023.0		TIME = 96.0 hr			1.58	1580.0	1
CHEMBL52							CC(Cc1ccc(O)c(O)c1)C(C)Cc1ccc(O)c(O)c1	Inhibition	'='	0.0	%																																						0
CHEMBL4749703			374.42	1.0	5.13	7	COc1cccc(CNc2ccc3ncnc(Nc4ccc(F)cc4)c3c2)c1	IC50	=	22700.0	nM	4.64			UO_0000065					0.0	CHEMBL4669514	Antiviral activity against Middle East respiratory syndrome coronavirus MERS-CoV/KOR/KNIH/002_05_2015 infected in African green monkey Vero cells assessed as reduction in virus induced cytopathic effect after 24 hrs by immunofluorescence assay	F	BAO_0000218	organism-based format	Middle East respiratory syndrome-related coronavirus			Vero					CHEMBL4296578	Middle East respiratory syndrome-related coronavirus	Middle East respiratory syndrome-related coronavirus	ORGANISM	CHEMBL4665738	1.0	Scientific Literature	Bioorg Med Chem Lett	2020.0		TIME = 24.0 hr			22.7	22700.0	0
CHEMBL1764	LEVOMEPROMAZINE	4.0	328.48	0.0	4.5	50	COc1ccc2c(c1)N(C[C@H](C)CN(C)C)c1ccccc1S2	EC50	=	2500.0	nM	5.6			UO_0000065					0.0	CHEMBL5234337	Antiviral activity against MERS-CoV/KOR/KNIH/002_05_2015 infected in human Huh-7 cells assessed as reduction in virus-induced cytopathic effect incubated for 3 days by CellTiter 96 aqueous one solution cell proliferation assay	F	BAO_0000218	organism-based format	Middle East respiratory syndrome-related coronavirus			Huh-7					CHEMBL4296578	Middle East respiratory syndrome-related coronavirus	Middle East respiratory syndrome-related coronavirus	ORGANISM	CHEMBL5233241	1.0	Scientific Literature	Eur J Med Chem	2020.0		TIME = 72.0 hr			2.5	2500.0	1
CHEMBL1886408							CCOC(=O)Cc1ccc(-c2ccccc2)cc1	Inhibition	'='	18.0	%																																						0
CHEMBL5207081			269.33	0.0	3.2	3x	Cc1ccnc(SC(=O)c2cc3ccccc3[nH]2)n1	IC50	'='	1310.0	nM	5.88			UO_0000065					0.0	CHEMBL5136656	Inhibition of MERS-CoV -Mpro using Ac-Abu-Tle-Leu-Gln-ACC as substrate incubated for 2 hrs by FRET based assay	B	BAO_0000019	assay format	Middle East respiratory syndrome-related coronavirus								CHEMBL612545	Unchecked		UNCHECKED	CHEMBL5131566	1.0	Scientific Literature	J Med Chem	2022.0		TIME = 2.0 hr	INHIBITOR		1.31		1
CHEMBL4778734			408.86	1.0	5.79	12	COc1ccccc1CNc1ccc2ncnc(Nc3ccc(F)c(Cl)c3)c2c1	IC50	=	3800.0	nM	5.42			UO_0000065					0.0	CHEMBL4669514	Antiviral activity against Middle East respiratory syndrome coronavirus MERS-CoV/KOR/KNIH/002_05_2015 infected in African green monkey Vero cells assessed as reduction in virus induced cytopathic effect after 24 hrs by immunofluorescence assay	F	BAO_0000218	organism-based format	Middle East respiratory syndrome-related coronavirus			Vero					CHEMBL4296578	Middle East respiratory syndrome-related coronavirus	Middle East respiratory syndrome-related coronavirus	ORGANISM	CHEMBL4665738	1.0	Scientific Literature	Bioorg Med Chem Lett	2020.0		TIME = 24.0 hr			3.8	3800.0	1
CHEMBL28							O=c1cc(-c2ccc(O)cc2)oc2cc(O)cc(O)c12	Inhibition	'='	17.0	%																																						0
CHEMBL4784569			421.86	0.0	4.88	22	NC(=O)c1cccc(CNc2ccc3ncnc(Nc4ccc(F)c(Cl)c4)c3c2)c1	IC50	>	25000.0	nM				UO_0000065					0.0	CHEMBL4669514	Antiviral activity against Middle East respiratory syndrome coronavirus MERS-CoV/KOR/KNIH/002_05_2015 infected in African green monkey Vero cells assessed as reduction in virus induced cytopathic effect after 24 hrs by immunofluorescence assay	F	BAO_0000218	organism-based format	Middle East respiratory syndrome-related coronavirus			Vero					CHEMBL4296578	Middle East respiratory syndrome-related coronavirus	Middle East respiratory syndrome-related coronavirus	ORGANISM	CHEMBL4665738	1.0	Scientific Literature	Bioorg Med Chem Lett	2020.0		TIME = 24.0 hr			25.0	25000.0	0
CHEMBL3809861							O=C(O)c1cccc(N2N=C(c3ccccc3)/C(=C/c3ccc(-c4ccccc4)o3)C2=O)c1	IC50	'='	5800.0	nM																																						1
CHEMBL1683848			333.44	0.0	3.21	C2; D3-BetaArr	C[C@H](Nc1nc(N2CCNCC2)nc2ccccc12)c1ccccc1	IC50	=	2348.0	nM	5.63			UO_0000065					0.0	CHEMBL4825160	Antiviral activity against pseudovirus MERS-CoV spike glycoprotein infected human Huh-7 cells assessed as inhibition of viral infection measured after 24 hrs by luciferase reporter gene assay	F	BAO_0000218	organism-based format	Middle East respiratory syndrome-related coronavirus			Huh-7					CHEMBL4296578	Middle East respiratory syndrome-related coronavirus	Middle East respiratory syndrome-related coronavirus	ORGANISM	CHEMBL4823303	1.0	Scientific Literature	ACS Med Chem Lett	2021.0		TIME = 24.0 hr			2.3480000000000003	2348.0	1
CHEMBL888	GEMCITABINE	4.0	263.2	0.0	-1.29	9; GCT	Nc1ccn([C@@H]2O[C@H](CO)[C@@H](O)C2(F)F)c(=O)n1	EC50	=	1200.0	nM	5.92			UO_0000065					0.0	CHEMBL5231837	Antiviral activity against MERS-CoV infected in African green monkey Vero E6 cells assessed as reduction in virus-induced cytopathic effect incubated for 48 hrs by celltiterglo assay	F	BAO_0000218	organism-based format	Middle East respiratory syndrome-related coronavirus			Vero E6					CHEMBL4296578	Middle East respiratory syndrome-related coronavirus	Middle East respiratory syndrome-related coronavirus	ORGANISM	CHEMBL5230130	1.0	Scientific Literature	Bioorg Med Chem	2020.0		TIME = 48.0 hr			1.2	1200.0	1
CHEMBL388676							O=C1C2CC=CCC2C(=O)N1SC(Cl)(Cl)Cl	Inhibition	'='	5.0	%																																						0
CHEMBL5169323			255.3	0.0	2.89	3w	O=C(Sc1ncccn1)c1cc2ccccc2[nH]1	IC50	'='	303.0	nM	6.52			UO_0000065					0.0	CHEMBL5136656	Inhibition of MERS-CoV -Mpro using Ac-Abu-Tle-Leu-Gln-ACC as substrate incubated for 2 hrs by FRET based assay	B	BAO_0000019	assay format	Middle East respiratory syndrome-related coronavirus								CHEMBL612545	Unchecked		UNCHECKED	CHEMBL5131566	1.0	Scientific Literature	J Med Chem	2022.0		TIME = 2.0 hr	INHIBITOR		0.303		1
CHEMBL2016761	RDV-TP	-1.0	531.2	3.0	-1.51	GS-441524	N#C[C@@]1(c2ccc3c(N)ncnn23)O[C@H](COP(=O)(O)OP(=O)(O)OP(=O)(O)O)[C@@H](O)[C@H]1O	EC50	=	860.0	nM	6.07			UO_0000065					0.0	CHEMBL4621695	Antiviral activity against Middle East respiratory syndrome coronavirus infected in primary HAE cells	F	BAO_0000218	organism-based format	Middle East respiratory syndrome-related coronavirus								CHEMBL4296578	Middle East respiratory syndrome-related coronavirus	Middle East respiratory syndrome-related coronavirus	ORGANISM	CHEMBL4619785	1.0	Scientific Literature	ACS Med Chem Lett	2020.0					0.86	860.0	1
[truncated: 4 more columns]
